# Supplementary material for: Hidden Fungal Diversity of the Precious Mediterranean Red Coral Corallium rubrum
Source: Environ Microbiol Rep. 2026 Apr 30;18(3):e70353. doi: 10.1111/1758-2229.70353 (PMC13132680; doi:10.1111/1758-2229.70353)
Supplement: Supplementary file 1 — File S1: Methodological approach for the identification of fungal strains cultured from the red coral. [file EMI4-18-e70353-s003.xlsx]

## Sheet: Primer sets
Internal Transcribed Spacer		Annealing temperature	Amplicon expected size	References
ITS1	TCCGTAGGTGAACCTGCGG	58°C	600 bp	White, T. J., Bruns, T., Lee, S. J. W. T., & Taylor, J. (1990). Amplification and direct sequencing of fungal ribosomal RNA genes for phylogenetics. PCR protocols: a guide to methods and applications, 18(1), 315-322.
ITS4	TCCTCCGCTTATTGATATGC
Beta tubulin		Annealing temperature	Amplicon expected size	References
Bt2B	ACCCTCAGTGTAGTGACCCTTGGC	55°C	450 bp	Glass NL, Donaldson GC. Development of primer sets designed for use with the PCR to amplify conserved genes from filamentous ascomycetes. Appl Environ Microbiol 1995;61: 1323–30.
Bt2A	GGTAACCAAATCGGTGCTGCTTTC
D1/D2 region (26S rRNA)		Annealing temperature	Amplicon expected size	References
NL1	GCATATCAATAAGCGGAGGAAAAG	55°C	680 bp	Kurtzman CP, Robnett CJ.1997.Identification of clinically important ascomycetous yeasts based on nucleotide divergence in the 5' end of the large-subunit (26S) ribosomal DNA gene. J Clin Microbiol35:.https://doi.org/10.1128/jcm.35.5.1216-1223.1997
NL4	GGTCCGTGTTTCAAGACGG
Actin		Annealing temperature	Amplicon expected size	References
ACT-512F	ATGTGCAAGGCCGGTTTCGC	58°C	233-235 bp	Carbone I, Kohn LM. A method for designing primer sets for speciatioin studies in filamentous ascomycetes. Mycologia 1999;91:553–6.
ACT-783R	TACGAGTCCTTCTGGCCCAT
Rpb2		Annealing temperature	Amplicon expected size	References
RPB2-5F	GAYGAYMGWGATCAYTTYGG	58°C	1000 bp	Song, J., Chen, JJ., Wang, M. et al. Phylogeny and biogeography of the remarkable genus Bondarzewia (Basidiomycota, Russulales). Sci Rep 6, 34568 (2016). https://doi.org/10.1038/srep34568
RPB2-7CR	CCCATRGCTTGYTTRCCCAT
LSU		Annealing temperature	Amplicon expected size	References
LR7	TACTACCACCAAGATCT	60°C	1300bp	Vilgalys R, Hester M. Rapid genetic identification and mapping of enzymatically amplified ribosomal DNA from several Cryptococcus species. J Bacteriol 1990;172:4238–46.
LR0R	ACCCGCTGAACTTAAGC
SSU		Annealing temperature	Amplicon expected size	References
NS1	GTAGTCATATGCTTGTCTC	59°C	1000 bp	White, T. J., Bruns, T., Lee, S. J. W. T., & Taylor, J. (1990). Amplification and direct sequencing of fungal ribosomal RNA genes for phylogenetics. PCR protocols: a guide to methods and applications, 18(1), 315-322.
NS4	CTTCCGTCAATTCCTTTAAG

## Sheet: Morpho and molecular ID
Fungal species	Molecular markers used	Sequences
Acremonium implicatum	RPB2-5F/RPB2-7CR	CCTCTGCTTGCAAGCTGTTCCGTGGTATCATTCGCCGTATGAACCAAGAGCTTTCAAATCACCTCCGCATCTGTGTTCAAAACAACAAGCAATTCGCGCTTTCTATGGCTATCAAGCCTGGTACTCTCTCAAACGGACTCAAGTACTCCCTCGCCACTGGTAACTGGGGTGACCAGAAGAAGGCCATGAGCTCAACAGCTGGTGTTTCCCAAGTGTTGAATAGATACACTTTCGCATCGACTTTATCACATCTTCGTCGCACCAACACGCCTATTGGACGTGATGGTAAGCTGGCTAAGCCTCGTCAGCTACACAACACTCATTGGGGACTTGTCTGTCCCGCCGAAACTCCGGAAGGACAAGCTTGCGGTCTCGTGAAGAACCTCTCCCTTATGTGCT…
Alternaria alternata	ITS1/IST4	GAGGGATCATTACACAAATATGAAGGCGGGCTGGAACCTCTCGGGGTTACAGCCTTGCTGAATTATTCACCCTTGTCTTTTGCGTACTTCTTGTTTCCTTGGTGGGTTCGCCCACCACTAGGACAAACATAAACCTTTTGTAATTGCAATCAGCGTCAGTAACAAATTAATAATTACAACTTTCAACAACGGATCTCTTGGTTCTGGCATCGATGAAGAACGCAGCGAAATGCGATAAGTAGTGTGAATTGCAGAATTCAGTGAATCATCGAATCTTTGAACGCACATTGCGCCCTTTGGTATTCCAAAGGGCATGCCTGTTCGAGCGTCATTTGTACCCTCAAGCTTTGCTTGGTGTTGGGCGTCTTGTCTCTAGCTTTGCTGGAGACTCGCCTTAAA…
Aspergillus fumigatus	Bt2B/Bt2A	GGTGCTGCTTTCTGGTATGTCTTGACCTCAAAGCTTGGATGACGGGTGATTGGGATCTCTCATCTTAGCAGGCTACCTCCATGGGTTCAGCCTCACTGTCATGGGTATCAGCTAACAAATCTACAGGCAGACCATCTCTGGTGAGCATGGCCTTGACGGCTCTGGCCAGTAAGTTCGACCTATATCCTCCCAATTGAGAAAGCGGCGGAAACACGGAAAACAAGGAAGAAGCGGACGCGTGTCTGATGGGAAATAATAGCTACAATGGCTCCTCCGATCTCCAGCTGGAGCGTATGAACGTCTATTTCAACGAGGTGTGTGGATGAAACTCTTGATTTATACTATTTCGGCAACATCTCACGATCTGACTCGCTACTAGGCCAACGGTGACAAATATGT…
Aspergillus sydowii	Bt2B/Bt2A	GGTGCTGCTTTCTGGTGCGTCGAAAATTTCATCCATTGCAGATGGGTCTTTGTTTTCGTGATTTTTACTAACGACTCTATAGGCAGACCATCTCCGGTGAGCACGGCCTCGATGGCTCCGGTGTGTGAGTACAGCCCGTCCAGGACTCGATCAAAACACGACAGAACACAGCCCCTGATATAATACAGTTACAATGGTACCTCCGACCTCCAGCTCGAGCGTATGAACGTCTACTTCAACGAGGCCAGCGGCAACAAGTACGTTCCCCGTGCCGTCCTCGTCGATCTCGAGCCTGGTACTATGGACGCTGTCCGTGCCGGTCCCTTCGGTCAGCTCTTCCGTCCCGACAACTTCGTCTT
Aspergillus tubingensis	Bt2B/Bt2A	TCGGTGCTGCTTTCTGGTACGTATTCACTGCCACTGGATTGGGGATGGAACATCATCTCTCAAGCTATCTTAGCTTGAGTTCAGATGTTATCCATCGGGTATATAGCTATCGGGTTAAGAACACGTCTAACAACTCAACAGGCAGACCATCTCTGGCGAGCACGGCCTTGACGGCTCCGGTGTGTAAGTACAACTTTTTCACACCTCTCAATTGGTCAACAATGTGGAAAGGATTGGGTTTCCTGACGCGCAGGATAGTTACAATGGCACCTCCGACCTCCAGCTGGAGCGCATGAACGTCTACTTCAACGAGGTTAGATCACACCGTCCCTGAGTTTTTTCACGACAATATCATCAATGTCCTGACCACTTCAGCAGGCTAGCGGTAACAAGTATGTC…
Aspergillus unguis	Bt2B/Bt2A	GGTGCTGCTTTCTGGTAAGCCAAAAATTTCATTCAATCACCCTCTTTGACCCTTGCTAAAAAACTTACAGGCAGACCATCTCCGGTGAGCACGGCCTCGATGGCTCCGGTGTGTGAGTACATCCGTTCGATCCGATAGACGACATGAACAGACCCTGATAAATGCAGTTACAATGGTACCTCCGACCTCCAGCTCGAGCGCATGAACGTCTACTTCAACGAGGTCTGTCAATTGAACAGTGGTGATGAGCGTCGTCACTGACTTTCCTAGGCCAGCGGCAACAAGTACGTTCCCCGTGCCGTTCTCGTCGATCTCGAGCCCGGTACCATGGACGCCGTCCGTGCCGGTCCCTTTGGCGAGCTCTTCCGCCCCGACAACTTCGTCTTCGGTCAGTTCCSG…
	ITS1/IST4	ACCTGCGGAAGGATCATTACCGAGTGCGGGCTGCCTCCGGGCGCCCAACCTCCCACCCTTGAATACTAAACACTGTTGCTTCGGCGGGGAGCCCCTTCCGGGGGGCAAGCCGCCGGGGACCACTGAACTTCATGCCTGAGAGTGATGCAGTCTGAGTCTGAATTATAAATCAGTCAAAACTTTCAACAATGGATCTCTTGGTTCCGGCATCGATGAAGAACGCAGCGAACTGCGATAAGTAATGTGAATTGCAGAATTCAGTGAATCATCGAGTCTTTGAACGCACATTGCGCCCCCTGGCATTCCGGGGGGCATGCCTGTCCGAGCGTCATTGCTGCCCTTCAAGCCCGGCTTGTGTGTTGGGTCGTCGTCCCCCCCGGGGGACGGGCCCGAAAGGCA…
Aspergillus versicolor	Bt2B/Bt2A	GGTGCTGCTTTCTGGTATGTCTTGACCTCAAAGCTTGGATGACGGGTGATTGGGATCTCTCATCTTAGCAGGCTACCTCCATGGGTTCAGCCTCACTGTCATGGGTATCAGCTAACAAATCTATCTGGTAACCCCAAATGGTGCTGCTTTCTGGTGCGTCGAAAATTTCATCCATTTCAGAKGGTATTTCCTTTGGTGCTTTTTACTAACGACCCTATAGGCAGACCATCTCCGGCGAGCACGGCCTTGATGGCTCCGGTGTGTGAGTACAACCCGTCCAAGACTCGATCAAAACACGACAGAACACAACCCCTGATATAATGCAGTTACAATGGTACCTCCGACCTCCAGCTCGAGCGTATGAACGTCTACTTCAACGAGGCCAGCGGCAACAAGTAT…
Beauveria bassiana	ITS1/IST4	TCCGTAGGGTGACCTGCGGAGGGATCATTACCGAGTTTTYAACTCCCTAACCCTTCTGTGAACCTACCTATCGTTGCTTCGGCGGACTCGCCCCAGCCCGGACGCGGACTGGACCAGCGGCCCGCCGGGGACCTCAAACTCTTGTATTCCAGCATCTTCTGAATACGCCGCAAGGCAAAACAAATGAATCAAAACTTTCAACAACGGATCTCTTGGCTCTGGCATCGATGAAGAACGCAGCGAAACGCGATAAGTAATGTGAATTGCAGAATCCAGTGAATCATCGAATCTTTGAACGCACATTGCGCCCGCCAGCATTCTGGCGGGCATGCCTGTTCGAGCGTCATTTCAACCCTCGACCTCCCCTTGGGGAGGTCGGCGTTGGGGACCGGCAGCACA…
Bullera alba	NL1/NL4	GGAAAAGAAACTAACAAGGATTYCCCTAGTAACGGGCGAGCGAACAGGGAAGAGCTCAAATTTGAAATCTGGCGTCCTCCGGGCGTCCGAGTTGTAATCTATAGAGACGTTTTCCGTGCCGGACCGTGTCCAAGTTCCTTGGAACAGGATATCAAAGAGGGTGACAATCCCGTACTTGACACGACGACCGGTGCTCTGTGATACGTTTTCTACGAGTCGAGTTGTTTGGGAATGCAGCTCAAAATGGGTGGTGAGTTCCATCTAAAGCTAAATATTGGCGAGAGACCGATAGCGAACAAGTACCGTGAGGGAAAGATGAAAAGCACTTTGGAAAGAGAGTTAAACAGTACGTGAAATTGTTAAAAGGGAAACGATTGAAGTCAGTCGTGTCTGGGAGGC…
Chrysosporium lobatum	ITS1/IST4	TGCGGAAGGATCATTACCGTGCCGGGGGCCCTTCGGGGTCCCATTGTGCCACCCGTGTTTACTTGTACCTGTTGCTTCGGCGGGCCTGCGGGCCTCGCTTGCTGCCGGGGGACCTAGTCCCCGGGCGCGTGCCCGCCGGAGACACACTAAACTTCTCTAACAGATACGTCTGAGCCAAATGATCTAATCATTAAAACTTTCAACAACGGATCTCTTGGTTCCCACATCGATGAAGAACGCAGCGAAATGCGATAAGTAATGTGAATTGCAGAATTCCGTGAATCATCGAATCTTTGAACGCACATTGCGCCCCCTGGTATTCCGGGGGGCATGCCTGTCCGAGCGTCATTGCAACCCTCAAGCGCGGCTTGCGTGTTGGGCGTCGTCCCCCGTGGACGC…
Cladosporium asperulatum	ACT-512F/ACT-783R	AGTGCAAGGCCGGTTTCGCCGGTGACGATGCGCCCAGAGCCGTTTTCCGTAAGTCTGAAGACACCTGTTTCGCCCGTGCCAGAATTCCGAGCTGACACCATCCTAGCTTCCATTGTCGGCAGACCCCGTCACCATGGGTATGCATCCTCCCCACCTCGCCCGTTTCCGCGCTCAATGTCTAACCGCAGCGCAGTATCATGATCGGTATGGGCCAGAAGGACTCGTAA
Cladosporium cladosporioides	ACT-512F/ACT-783R	ATGTGCAAGGCCGGTTTCGCCGGTGACGATGCGCCCAGAGCCGTTTTCCGTAAGTCTAAAGACACCTGTTTCGCCCATCTCGCAATTCCGAGCTGACACTCTTCCCAGCTTCCATTGTCGGCAGACCCCGTCACCATGGGTATGCATTCCCCCCGCGAGCCTCTTTATCGCGCGCAGCCCAGTTCTAACCCCTCCGCAGTATCATGATCGGTATGGGCCAGAAGGACTCGTAA
Cladosporium halotolerans	ACT-512F/ACT-783R	TATGTGCAAGGCCGGTTTCGCCGGTGACGATGCGCCCAGAGCCGTTTTCYGTAAGTTCTCACCACCCACGCTCTTCACCCACCGGACCACTCGGCTGACCGCCTCTCAGCTTCCATTGTCGGCAGACCCCGTCACCATGGGTATGCATCCTCCCCGCGCCCGCCGCCGAGGCCACCCCGTTCTAACCGCAGCGCAGTATCATGATCGGTATGGGCCAGAAGGACTCGTAAATCCCCGCTTTTTTTTCCGGCTCGTTACGTCGGGCTGGAAGGCACAGAGCCCATTGAACCCATATCGAAGCCCAAAGAATCCTCTACTGGGACCCCCCCGATGATGGGATGCTCCTATCGCCTAATAATCGCCCGTGCTGGCCTGACA
Cladosporium perangustum	ACT-512F/ACT-783R	TATGTGCAAGGCCGGTTTCGCCGGTGACGATGCGCCCAGAGCCGTTTTCCGTAAGTTTGAAGACACCTGTTTCGCCCCGCCTAGAACTTCCAGCTGACAGTAACATAGCTTCCATTGTCGGCAGACCCCGTCACCATGGGTATGCCCTCTTCCCGCAATTTCCGCCGTCGAGTTCAGAGATCTAACAATGGCGCAGTATCATGATCGGTATGGGCCAGAAGGACTCGTAA
Cladosporium psychrotolerans	ACT-512F/ACT-783R	ATGTGCAAGGCCGGTTTCGCCGGTGACGATGCGCCCAGAGCCGTTTTCCGTAAGTCTGAAGACACCTGTTTCACCCGGTGCGAGACACTCAACTGACAGCATTTGCAGCTTCCATTAGTCGGCAGACCCCGTCACCATGGGTATGCAAATGATCCCCACGCCCACCGTCGAGGCCCAATGTCTAATCGCAGCGCAGTATCATGATCGGTATGGGCCAGA
Cladosporium ramotenellum	ACT-512F/ACT-783R	TGTGCAAGGGCCGGTTTCGCCGGTGACGATGCGCCCAGAGCCGTTTTCCGTAAGTCCCAAAACGCCCGCTTCTCTCGCAGCCTGACGGCCAGCTGACAACATCCTAGCTTCCATTGTCGGCAGACCCCGTCACCATGGGTATGCTCTCCTTGCCCTCCCCACCACCCGCCGAATCCCAAATGTCTAACCGCAGCGCAGTATCATGATCGGTATGGGCCAGAAGGACTCGTAA
Cladosporium sphaerospermum	ACT-512F/ACT-783R	GCAAGGCCGGTTTCGCCGGTGACGATGCGCCCAGAGCCGTTTTCCGTAAGTCTGAAGACACCTGTTTCACTCCCCACGCCGGATCGCTCGGGTGACTGACAACTCCATCACAGCCTCCATTGTCGGTAGACCCCGTCACCATGGGTATGCAGTGCTCCCCAATCCGCGCTCGCCGCAGAGCAAGTTGTTTCTAACCTTCCGCGCAGTATCATGATCGGTATGGGCCAGAAGGACTACGTAA
Exophiala xenobiotica	ITS1/IST4	GGAAGGATCATTACCGAGTTAGGGTCCATCAAGGGCCCGACCTCCCAACCCTTTGCTTATTATACCTTGCGTTGCTTCGGTAGGTCTGGCTCGTCCTACCGGAGGACCATAAAACGTCCTCTGGAGAGTGCCTACCGATAGCCCAAACCAAAACTCTTGAACAAAACATGTCTTGTCTGAGTAACCAAAAAAATTAAAGCAAAACTTTCAACAACGGATCTCTTGGTTCTGGCATCGATGAAGAACGCAGCGAAATGCGATAAGTAATGCGAATTGCAGAATTCCAGTGAGTCATCGAATCTTTGAACGCACATTGCGCCCTTTGGTATTCCGAAGGGCATGCCTGTTCGAGCGTCATTTTCACCCCTCAAGCCCCCGGCTTCGTGTTGGACGGTTTGG…
Flammulina velutipes	ITS1/IST4	TGCGGAAGGATCATTAATGAACTTTGAACTGCCTGTGGGCTCTTGGGCTGTTGCTGACGGAGGACCTTCACGGGTTGTTCGTACGTGCACGTCTAGGGTTGCAGCTTTCTTCGTCCACCTGTGCACACTCTGTAGGTCTGGATACCCCATTGGAAGGGTGCGCTTCGCGCTCCCTTTGCCTTTCCAGGCCTATGTCTTATAAACACTATAGTATGTAACGAATGTCATTGATTATTGGACTTCACTGTCCTTTAAACTAAATACAACTTTCAACAACGGATCTCTTGGCTCTCGCATCGATGAAGAACGCAGCGAAATGCGATAACTAATGTGAATTGCAGAATTCAGTGAATCATCGAGTCTTTGAACGCACCTTGCGCCCTTTGGTACTCCGAAGGG…
Hortaea werneckii	ITS1/IST4	GGAGGGATCATTACCGAGTGTGGCGCTCCGGCGCCTCCCTCCAACCCCATGTCGAAACGACTCTGTTGCCTCGGGGGCGACCCGGCCTTCGGGCGTCGGGGCCCCCGGTGGACACCTTCATAACTCTTGCATCTCTTGCGTCTGAGTGATACATATAATCAATCAAAACTTTCAACAACGGATCTCTTGGTTCTGGCATCGATGAAGAACGCAGCGAAATGCGATAAGTAATGTGAATTGCAGAATTCAGTGAATCATCGAATCTTTGAACGCACATTGCGCCCCCTGGCATTCCGGGGGGCATGCCTGTTCGAGCGTCATTACACCACTCAAGCCTGGCTTGGTATTGAGCGCCGCGGCCTGCCCGCGCGCTCCAATGTCTCCGGCTGAGCCGTCCGT…
Penicillium biforme	Bt2B/Bt2A + morphological study	GGTGCTGCTTTCTGGTAAGTGCCGAGCTTTTTTTTTTCTTTCGCGTTGGGTATCAATTGACAGGTTACTAACTGGATTACAGGCAAACCATCTCTGGCGAGCACGGTCTCGATGGCGATGGACAGTAAGTTTTAACTGTGATGGGGGGTTCCGGTAGATCATACATCTGACATCTTCCTAGGTACAATGGTACCTCCGACCTCCAGCTCGAGCGTATGAACGTCTACTTCAACCATGTGAGTCCAACGACTGGAAACCGAATAATTGTGCATCATCTGATCGGATGTTTTCTTTGATAATCTAGGCCAGCGGTGACAAGTACGTTCCCCGTGCCGTTCTCGTCGATTTGGAGCCTGGTACCATGGACGCTGTCCGCTCCGGTCCTTTCGGCAAGCTTTT…
Penicillium brevicompactum	Bt2B/Bt2A	CGGTGCTGCTTTCTGGTATGTATCGCACCATGTCTTTTTCTTTTCCCGCTATGGCTGGGTATCAATTGACATTTTGCTAACTGGCTCTAAGGCAAACTATCTCCGGCGAGCACGGTCTCGATGGCGATGGACAGTAAGTGGACGACTGTGTTCGAATTACGCGTGGATTGGGTCTGAGATCTTGTTAGGTACAATGGCACCTCCGACCTCCAGCTCGAGCGTATGAACGTCTACTTCAACCATGTGAGTACAATGATGTGAAGAACTCTGGTTGTGCATTTTCTCACCTCATATTCTTGACCGCCCAGGCTAGTGGTGACAAGTACGTTCCCCGTGCCGTCCTCGTCGACTTGGAGCCCGGTACCATGGACGCTGTCCGCTCCGGTCCCTTCGGCAAGC…
Penicillium charlesii	Bt2B/Bt2A	GGTGCTGCTTTCTGGTACGTCCCGTTCACCCATCCCGGAGTCATCAATTGATGCTCGCCCACGAACATCTTGCTAATTTTGTTATAGGCAGCAGATTGCTAGCGAGCACGGCCTCGACGGTGATGGACAGTGAGTTTGGATCACGAGAAATTCGTCCAGAACAGCGGTCTGATATTTTTCTTAGCTTCACCGGTGCCTCCGACCTCCAGCTGGAGCGTATGAACGTCTACTTCAACCACGTAAGTTTACACCAATGTGAGTAGAGCGATGGAATGTCTCTGACCTTTGTTTACTTTTAGGCTAGCGGTGACCGTTACGTTCCCCGTTCCGTCCTGGTTGACTTGGAGCCCGGTACCATGGACGCTGTCCGTGCCGGTCCCTTCGGCAAGCTCTTCCGTC…
Penicillium chrysogenum	Bt2B/Bt2A	CGGTGCTGCTTTCTGGTAAGTCTCGGAGCTTTTTTTTTCGCGTTGGGTATCAATTGACAAGTTGCTAACTGGATTACAGGCAAACCATCTCTGGCGAGCACGGTCTCGATGGCGATGGACAGTAAGTTTAACAGTGATAGGGATTCTGGTGGATCACACGTCTGATATCTTGCTAGGTACAATGGTACCTCCGACCTCCAGCTCGAGCGTATGAACGTCTACTTCAACCATGTGAGTACAATGACTGGGAATCGATTGATTGTGCATCATCTGATCGGACGTTTTTCTTTGACAATCTAGGCCAGCGGTGACAAGTACGTTCCCCGTGCCGTTCTGGTCGATTTGGAGCCCGGTACCATGGATGCTGTCCGCTCCGGTCCCTTCGGCAAGCTTTTCCGC…
Penicillium commune	Bt2B/Bt2A	CGGTGCTGCTTTCTGGTAAGTGCCGAGCTTTTTTTTTTCTTTCGCGTTGGGTATCAATTGACAGGTTACTAACTGGATTACAGGCAAACCATCTCTGGCGAGCACGGTCTCGATGGCGATGGACAGTAAGTTTTAACTGTGATGGGGGGTTCCGGTAGATCATACATCTGACATCTTCCTAGGTACAATGGTACCTCCGACCTCCAGCTCGAGCGTATGAACGTCTACTTCAACCATGTGAGTCCAACGACTGGAAACCGAATAATTGTGCATCATCTGATCGGATGTTTTCTTTGATAATCTAGGCCAGCGGTGACAAGTACGTTCCCCGTGCCGTTCTCGTCGATTTGGAGCCTGGTACCATGGACGCTGTCCGCTCCGGTCCTTTCGGCAAGCTTT…
Penicillium fundyense	Bt2B/Bt2A + morphological study	GGTGCTGCTTTCTGGTACGTGCAGACTTGGACAAAGTCCATCAATTGAGGCTCCGAGAGACATCATACTGACTGAATTCCAGGCAAACCATTGCTGGTGAGCATGGCCTTGACGGCGATGGCCAGTAAGTCGCCCATAACACCCGTCAACACGAACTAGCGGTCTGATGTTTTGGTATAGGTACGCTGGTGTCTCCGACCTCCAACGCGAGCGCATGAACGTATACTTCAACGAGGTAAGTGGCATCCGTCCCACTTCGATTTATCTTGTCTAATTATGATTTCTTTGTCTCAATAGGCCAGCAACGACAAGTACGTTCCCCGTGCCGTCCTGGTCGACTTGGAGCCCGGTACCATGGATGCTGTCCGTGCCGGTCCCTTCGGCAAGCTCTTCCGCCCC…
Penicillium novae-zeelandiae	Bt2B/Bt2A	GGTGCTGCTTTCTGGTACGTGCAGACAGATATCGAAACTTTTTTCTTCGCGTCATGGGGTAACAATTTACTAACTGGAATACAGGCAAACCATCTCCGGCGAGCACGGTCTCGATGGCGATGGACAGTAAGTTCAATGCGGACTTTCTTGCGGGGAATTGGGCAGCTGATATTTCATCAGGTACAACGGTACTTCCGACCTCCAGCTCGAGCGCATGAACGTCTACTTCAACCATGTGAGTGCATGATGATGGCATTGGCTTATAGGCATTATCTGACTGTTATATTTAAACCGCTCAGGCCCACGGTGACAAGTACGTTCCTCGTGCCGTCCTCGTCGACTTGGAGCCCGGTACCATGGACGCTGTCCGCTCCGGTCCTTTCGGCAAGCTCTTCCGCC…
Penicillium rubens	Bt2B/Bt2A + morphological study	GGTGCTGCTTTCTGGTAAGTCTCGGAGCTTTTTTTTTCGCGTTGGGTATCAATTGACAAGTTGCTAACTGGATTACAGGCAAACCATCTCTGGCGAGCACGGTCTCGATGGCGATGGACAGTAAGTTTAACAGTGATAGGGATTCTGGTGGATCACACGTCTGATATCTTGCTAGGTACAATGGTACCTCCGACCTCCAGCTCGAGCGTATGAACGTCTACTTCAACCATGTGAGTACAATGACTGGGAATCGATTGATTGTGCATCATCTGATCGGACGTTTTTCTTTGACAATCTAGGCCAGCGGTGACAAGTACGTTCCCCGTGCCGTTCTGGTCGATTTGGAGCCCGGTACCATGGATGCTGTCCGCTCCGGTCCCTTCGGCAAGCTTTTCCGCC…
Penicillium sanguifluum	Bt2B/Bt2A	AACCTGAACATCAATTGTTGGGTATGTGAGGCATTATACTAACCAATTCAATAGGCAAACCATTGCTGGTGAGCACGGCCTTGACGGCGATGGCCAGTGAGTTCTCCTATCCTGACGTGCTGGGACTTTTGAGAATGGCGGTCTGATATTTTTGGGCAGGTACAATGGTGCTTCCGACCTCCAGCTGGAGCGCATGAACGTTTACTTCACCCACGTAAGTGATACCGGTCTCAATCATAACTGCAATCATTTTTCTCATGACCTTTTCTTTTCTTTCAAATAGGCTTCCGGTGACAAGTATGTTCCCCGTGCCGTTCTGGTCGACCTGGAGCCTGGTACCATGGACGCTGTCCGGGCCGGTCCCTTCGGCAAGCTTTTCCGTCCCGACAACTTCGTCTT…
Penicillium terrigenum	Bt2B/Bt2A	CGGTGCTGCTTTCTGGTACGTGCTGCAAATCTTGAATCATCAATTGTTGGGATTTACGGGGCAATATACTGACTAATTCAACAGGCAAACCATTGCTGGCGAGCACGGCCTTGATGGTGATGGACAGTGAGTTCTTCTCGACAAAGTTTTGTTTTCCAAGAATGGCGGTCTGATATTTTTGGGCAGCTACAACGGTACTTCCGACCTCCAGCTGGAGCGCATGAACGTCTACTTCAACCACGTAAGTCAACCCAACAATATCAATTGCACTTGTGATATCGACTCTAATTGACTTGCTCTTTCTTTTGTCAATAGGCTTCCGGTGACAAGTATGTTCCCCGCGCTGTTCTGGTCGATCTGGAGCCCGGTACCATGGACGCTGTCCGTGCCGGTCCCTTC…
Periconia cookei	ITS1/IST4	CTGCGGAAGGATCATTACAAAATACTTGCGCCGACCCCTCGGGGTTGCGCGCTTCTATTTACCCACCCTTTGCCTATGTGTATCCCTATCGCTTCCTCGGCGGGCTCGCCCGCCGGCAGGAACCACCCAAAACCCTTGCATCTATACATGAAAACTTCTGATACCAATCTAAATTATTACAACTTTTAACAATGGATCTCTTGGTTCTGGCATCGATGAAGAACGCAGCGAAATGCGATAAGTAGTGTGAATTGCAGAATTCAGTGAATCATCGAATCTTTGAACGCACATTGCGCCCCTCGGTATTCCGTGGGGCACGCCTGTTCGAGCGTCATTTACACCCTCAAGCGCAGCTTGGTGTTGGGCGTCTGTCCCGCTCTCCGTAGCGCGGACTCGCCT…
	RPB2-5F/RPB2-7CR	CTTTGATTGCCACCTCTTCCGAATCCTCTTCCTTAAGCTCACCAAAGACGTCTACAAATACCTCCAGCGGTGTGTGGAGAACCACCAGGAGTTCAACGTTCAGATCGCGATCAAAGGTGCGGTCATTACCAACGGCTTGAAGTATTCGCTGGCTACCGGCAACTGGGGTGACCAGAAGAAGGCTGCATCGGCAAAGGCCGGTGTATCCCAAGTGTTGAATCGATACACCTACGCATCCAC CTTGTCGCATTTGCGACGCACAAACACCCCCGTCGGCCGTGACGGAAAGCTGGCCAAGCCTCGTCAGCTGCACAACAGTCATTGGGGTCTCGTCTGCCCGGCTGAAACGCCCGAAGGACAGGCCTGTGGTTTGGTGAAGAACTTGTCTCTCATGTGCT…
Pleosporales sp.	ITS1/IST4	ACCTGCGGAAGGATCATTACCGTAACGCGGCGGTCCGGCAACCGCAAGGAAGTCGGCCGCCACACGCGTTTATCACCCTTGACTTTGAGCACCTTTCGTTTCCTCGGCGGGTTCGCCCGCCAGCGAGGACCCCCCAAACCCTTTGTAATAGCAATATTTGTCTGAAAAACAACCAATAATCAAAACTTTCAACAATGGATCTCTTGGTTCTGGCATCGATGAAGAACGCAGCGAAATGCGATAAGTAGTGTGAATTGCAGAATTCAGTGAATCATCGAATCTTTGAACGCACATTGCGCCCCTCGGTATTCCGTGGGGCATGCCTGTTCGAGCGTCATTTAACCCCTCAAGCCTAGCTTGGTATTGGGTGCTTGTCCCGCCTCTCGCGCGGCGACTCAC…
Pseudogymnoascus pannorum	LR7/LR0R	ACCTCAGTAACGGCGAGTGAAGCGGTAACAGCTCAAATTTGAAATCTGGCCTCACGGTCCGAGTTGTAATTTGTAGAGGATGCTTCGAGCATGGTCTGGCCTAAGTTCCTTGGAACAGGACGTCATAGAGGGTGAGAATCCCGTATGCGGCCAGGTGCCTACGCTCATGTGAAGCTCCTTCGACGAGTCGAGTTGTTTGGGAATGCAGCTCAAAATGGGTGGTAAATTTCATCTAAAGCTAAATATTGGCCAGAGACCGATAGCGCACAAGTAGAGTGATCGAAAGATGAAAAGCACTTTGGAAAGAGAGTTAAACAGTACGTGAAATTGTTGAAAGGGAAGCGCTTGCAACCAGACTTGCGCGCGGCCGATCATCCGGTGTTCTCACCGGTGCACTCG…
	NS1/NS4	AAGGTTAGCCCATGCATGTCTAAGTATAAGCAATCTATACAGTGAAACTGCGAATGGCTCATTAAATCAGTTATCGTTTATTTGATAGTACCTTACTACTTGGATAACCGTGGTAATTCTAGAGCTAATACATGCTAAAAACCCCGACTTCGGAAGGGGTGTATTTATTAGATAAAAAACCAATGCTCTTCGGGGCTCCTTGGTGATTCATAATAACTTAACGAATCGCATGGCCTTGTGCCGGCGATGGTTCATTCAAATTTCTGCCCTATCAACTTTCGATGGTAGGATAGTGGCCTACCATGGTTTCAACGGGTAACGGGGAATTAGGGTTCTATTCCGGAGAGGGAGCCTGAGAAACGGCTACCACATCCAAGGAAGGCAGCAGGCGCGCAAATT…
	RPB2-5F/RPB2-7CR	CCCTTCTGGCGAAGCTGTTCCGTAACTTGTTCCGCAAGCTGACTGGAGACCTTTACAAGTACATCCAACGTTGCGTAGAAAACAAGAAGGAATTTAACCCGGCGCTGGGTATCAAGGCTACCACCCTGACCAATGGACTGAAATATTCTTTGGCCACAGGAAACTGGGGTGACCAGAAGAAAGCAGCAAGCTCGACGGCCGGTGTGTCCCAGGTGCTGAACAGATATACATTCGCGTCCACCCTGTCGCATTTGAGGAGAACGAACACTCCTATCGGTCGAGACGGAAAGATTGCCAAACCGCGTCAATTGCACAATACTCATTGGGGTCTTGTTTGTCCGGCAGAGACGCCCGAAGGACAAGCCTGTGGTCTGGTAAAGAACCTGGCACTCATGTGCT…
Sarocladium strictum	LR7/LR0R	TGCCTCAGTAACGGCGAGTGAAGCGGCAACAGCTCAAATTTGAAATCTGGCCGCAAGGTCCGAGTTGTAATTTGTAGAGGATGCTTTTGGCGAGGTGACTTCCGAGTTCCCTGGAACGGGACGCCATAGAGGGTGAGAGCCCCGTACGGTCGTGCCACCGAGCCTCTGTAAAGCTCCTTCGACGAGTCGAGTAGTTTGGGAATGCTGCTCTAAATGGGAGGTGTACGTCTTCTAAAGCTAAATACCGGCCAGAGACCGATAGCGCACAAGTAGAGTGATCGAAAGATGAAAAGCACTTTGAAAAGAGGGTTAAAAAGTACGTGAAATTGTTGAAAGGGAAGCATTCATGACCAGACTTGGGCTTGGTTGAACATCCGGCGTTCTCGCCGGTGCACTCTG…
	NS1/NS4	CATGCATGTCTAAGTATAAGCAATTATACAGCGAAACTGCGAATGGCTCATTATATAAGTTATCGTTTATTTGATAGTGCCTTACTACTTGGATAACCGTGGTAATTCTAGAGCTAATACATGCTAAAAACCCCAACTTCGGAAGGGGTGTATTTATTAGATACAAAACCAATGCCCTTCGGGGCTCTTTGGTGATTCATGATAACTATACGAATCGCACGGCCTTGCGCCGGCGATGGTTCATTCAAATTTCTTCCCTATCAACTTTCGATGTTTGGGTCTTGGCCAAACATGGTTGCAACGGGTAACGGAGGGTTAGGGCTCGACCCCGGAGAAGGAGCCTGAGAAACGGCTACTACATCCAAGGAAGGCAGCAGGCGCGCAAATTACCCAATCCCG…
Simplicillium sympodiophorum	ITS1/IST4	GCGGAGGGATCATTAACGAGTTWTACAACTCCCAAACCCTATGTGAACCTTACCACTTACGTTGCTTCGGCGTGTGCGCGCCGGCGTCGCCTGCTCTTCTCGAGCCTGCGTGCCGGGCCAAACGCGCCCGCCGGAGAACCATAAACTCTTGATTTTGCGAAAGCAGTATTCTTCTGAGTGGCCGAAAGGCAAAAAAACAAATGAATCAAAACTTTCAACAACGGATCTCTTGGTTCTGGCATCGATGAAGAACGCAGCAAAATGCGATAAGTAATGTGAATTGCAGAATTCAGTGAATCATCGAATCTTTGAACGCACATTGCGCCCGCCAGCATTCTGGCGGGCATGCCTGTTCGAGCGTCATTTCAACCCTCGACCTCTCCTTCCTTGCGAAGGGCG…
Sporobolomyces roseus	NL1/NL4	GGAGGAAAAGAAACTAACAAGGATTCCCCTAGTAGCGGCGAGCGAAGCGGGAAAAGCTCAAATTTGTAATCTGGCGTCTACGACGTCCGAGTTGTAATCTCGAGAAGTGTTTTCCGTGATAGACCGCATACAAGTCTCTTGGAACAGAGCGTCATAGTGGTGAGAACCCAGTACACGATGCGGATGCCTATTACTTTGTGATACACTTTCGAAGAGTCGAGTTGTTTGGGAATGCAGCTCAAATTGGGTGGTAAATTCCATCTAAAGCTAAATATTGGCGAGAGACCGATAGCGAACAAGTACCGTGAGGGAAAGATGAAAAGCACTTTGGAAAGAGAGTTAACAGTACGTGAAATTGTTGGAAGGGAAACACATGCAGCCAGACTTGCTATTCGGGGC…
	LR7/LR0R	GGATTCCCCTAGTAGCGGCGAGCGAAGCGGGAAAAGCTCAAATTTGTAATCTGGCGTCTACGACGTCCGAGTTGTAATCTCGAGAAGTGTTTTCCGTGATAGACCGCATACAAGTCTCTTGGAACAGAGCGTCATAGTGGTGAGAACCCAGTACACGATGCGGATGCCTATTACTTTGTGATACACTTTCGAAGAGTCGAGTTGTTTGGGAATGCAGCTCAAATTGGGTGGTAAATTCCATCTAAAGCTAAATATTGGCGAGAGACCGATAGCGAACAAGTACCGTGAGGGAAAGATGAAAAGCACTTTGGAAAGAGAGTTAACAGTACGTGAAATTGTTGGAAGGGAAACACATGCAGCCAGACTTGCTATTCGGGGCAACTCGATTGGCAGGCCCGC…
Symmetrospora coprosmae	NL1/NL4	GAAAAGAAACTAACAAGGAWTCCCCTAGTAACGGGCGAGTGAAGTGGGAAAAGCTCAACTTTAAAATCTGGCAGCTTCGCTGTCCGAGTTGTAGTCTCGAGAAGTGTTTTCCGCGCTGGATCGTGTATGAGTCTGTTGGAATACAGCGTCATAGAGGGTGAGAACCCCGTTCATGACACGACTACCAGTGCTTTGTGATACACTTTCGATGAGTCGAGTTGTTTGGGAATGCAGCTCAAAATGGGTGGTAAATTCCATCTAAAGCTAAATATTGGCGAGAGACCGATAGCAAACAAGTACCGTGAGGGAAAGATGAAAAGCACTTTGGAAAGAGAGTTAACAGTACGTGAAATTGTCGAAAGGGAAACGCTTGAAGTCAGACGTGCGCGGTGCGATTCA…
	LR7/LR0R	GATTCCCCTAGTAACGGCGAGTGAAGTGGGAAAAGCTCAACTTTAAAATCTGGCAGCTTCGCTGTCCGAGTTGTAGTCTCGAGAAGTGTTTTCCGCGCTGGATCGTGTATGAGTCTGTTGGAATACAGCGTCATAGAGGGTGAGAACCCCGTTCATGACACGACTACCAGTGCTTTGTGATACACTTTCGATGAGTCGAGTTGTTTGGGAATGCAGCTCAAAATGGGTGGTAAATTCCATCTAAAGCTAAATATTGGCGAGAGACCGATAGCAAACAAGTACCGTGAGGGAAAGATGAAAAGCACTTTGGAAAGAGAGTTAACAGTACGTGAAATTGTCGAAAGGGAAACGCTTGAAGTCAGACGTGCGCGGTGCGATTCAGCCTTGGTTCGCCAGGGT…
Tilachlidium brachiatum	ITS1/IST4	TGCGGAGGGATCATTACCGAGTTTWCAAACTCCCAAACCCATCGCGAACATACCTTTTGTTGCTTCGGCGGTGCCGCCCCAGGGCGCCCGCCGAAGGCCCCGAACCTCTGTATCTACCGTGGAATTCTGAGTGGCGAAAGCAAAAACGAATCAMAACTTTCAACAACGGATCTCTTGGTTCTGGCATCGATGAAGAACGCRGCGAARTGCGATAAGTAATGTGAATTGCAGAATTCARTGAATCATCGAATCTTTGAACGCACATTGCGCCCGCCAGTATTCTGGCGGGCATGCCTGTCCGAGCGTCATTTCAACCCTCAGGCCCCATCCCTCGCGGAGCGGGCCTGGCGTTGGGGATCGGCCGTCCTCCCGGGCGGCCGGCCCCGAAATACAGTGGCG…
Tilletiopsis washingtonensis	NL1/NL4	AAAAGAAACTAACAAGGATTCCCCTAGTAACGGGCGAGTGAAGCGGGAAGAGCTCAAATTTGAAAGCTGGCGTCTTCGGCGTCCGCATTGTAATCTCGAGAGTTGTTTTCCGTGCTGGACCATGTACAAGTTCCTTGGAATAGGACGTCATAGAGGGTGAGAATCCCGTACTTGACATGGCTGCCCAGTGCTTTGTGATACAACCTCAACGAGTCGAGTTGTTTGGGAATGCAGCTCAAAATGGGTGGTAAATTCCATCTAAAGCTAAATATTGGGGAGAGACCGATAGCGAACAAGTACCGTGAGGGAAAGATGAAAAGCACTTTGGAAAGAGAGTTAAACAGTACGTGAAATTGTCAAAAGGGAAGCGCTTGAAGTTAGTTATGCTTGCTGGGACTC…

## Sheet: Isolation
Fungal species	Isolation temperature	Tissue	Media
Acremonium implicatum	15°c and 25°C	Soft tissue and skeleton	CMA-SW, GA-SW, P-CMA-SW and CA-SW
Alternaria alternata	15°C	Skeleton	CMA-SW and GA-SW
Aspergillus fumigatus	25°C	Soft tissue and skeleton	CMA-SW, GA-SW and P-CMA-SW
Aspergillus sydowii	25°C	Skeleton	CA-SW
Aspergillus tubingensis	15°c and 25°C	Soft tissue	GA-SW and P-CMA-SW
Aspergillus unguis	25°C	Soft tissue and skeleton	CMA-SW, GA-SW and CA-SW
Aspergillus versicolor	15°c and 25°C	Soft tissue and skeleton	CMA-SW, GA-SW, P-CMA-SW and CA-SW
Beauveria bassiana	25°C	Soft tissue	CMA-SW and CA-SW
Bullera alba	15°C	Skeleton	CMA-SW
Chrysosporium lobatum	25°C	Soft tissue	CMA-SW
Cladosporium asperulatum	25°C	Soft tissue	P-CMA-SW
Cladosporium cladosporioides	15°c and 25°C	Soft tissue and skeleton	CMA-SW, GA-SW, P-CMA-SW and CA-SW
Cladosporium halotolerans	15°c and 25°C	Soft tissue and skeleton	CMA-SW, GA-SW, P-CMA-SW and CA-SW
Cladosporium perangustum	25°C	Soft tissue	CMA-SW
Cladosporium psychrotolerans	25°C	Skeleton	CMA-SW
Cladosporium ramotenellum	25°C	Soft tissue and skeleton	CMA-SW, GA-SW, P-CMA-SW and CA-SW
Cladosporium sphaerospermum	15°c and 25°C	Soft tissue and skeleton	CMA-SW, GA-SW, P-CMA-SW and CA-SW
Exophiala xenobiotica	15°C	Soft tissue	CA-SW
Flammulina velutipes	15°c and 25°C	Soft tissue and skeleton	CMA-SW, GA-SW, P-CMA-SW and CA-SW
Hortaea werneckii	15°C	Soft tissue and skeleton	GA-SW and CA-SW
Penicillium biforme	25°C	Soft tissue	GA-SW
Penicillium brevicompactum	25°C	Soft tissue	CMA-SW
Penicillium charlesii	25°C	Skeleton	CMA-SW
Penicillium chrysogenum	25°C	Soft tissue	CMA-SW
Penicillium commune	15°c and 25°C	Soft tissue and skeleton	CMA-SW, GA-SW, P-CMA-SW and CA-SW
Penicillium fundyense	15°c and 25°C	Skeleton	CMA-SW and CA-SW
Penicillium novae-zeelandiae	15°c and 25°C	Soft tissue and skeleton	CMA-SW, GA-SW, P-CMA-SW and CA-SW
Penicillium rubens	25°C	Soft tissue and skeleton	CMA-SW, GA-SW, P-CMA-SW
Penicillium sanguifluum	15°c and 25°C	Soft tissue and skeleton	CMA-SW, GA-SW, P-CMA-SW and CA-SW
Penicillium terrigenum	25°C	Soft tissue and skeleton	CMA-SW and P-CMA-SW
Periconia cookei	15°c and 25°C	Skeleton	CMA-SW
Pleosporales sp.	15°C	Skeleton	CA-SW
Pseudogymnoascus pannorum	15°c and 25°C	Soft tissue and skeleton	CMA-SW and GA-SW
Sarocladium strictum	15°C	Soft tissue	P-CMA-SW
Simplicillium sympodiophorum	25°C	Soft tissue	GA-SW
Sporobolomyces roseus	15°C	Soft tissue	P-CMA-SW
Symmetrospora coprosmae	15°C	Skeleton	CMA-SW
Tilachlidium brachiatum	15°c and 25°C	Skeleton	CA-SW
Tilletiopsis washingtonensis	15°C	Soft tissue	CMA-SW

## Sheet: CFU per conditions
Sample	Coral	Media	Isolation_temperature	Tissue	CFU/g_dry_weight
C1_15C_S_CMA-SW	C1	CMA-SW	15C	S	0
C2_15C_S_CMA-SW	C2	CMA-SW	15C	S	1.54292
C3_15C_S_CMA-SW	C3	CMA-SW	15C	S	0
C4_15C_S_CMA-SW	C4	CMA-SW	15C	S	6.83923
C5_15C_S_CMA-SW	C5	CMA-SW	15C	S	1.46533
C6_15C_S_CMA-SW	C6	CMA-SW	15C	S	5.64302
C1_15C_T_CMA-SW	C1	CMA-SW	15C	T	18.8248
C2_15C_T_CMA-SW	C2	CMA-SW	15C	T	4.58463
C3_15C_T_CMA-SW	C3	CMA-SW	15C	T	0
C4_15C_T_CMA-SW	C4	CMA-SW	15C	T	0
C5_15C_T_CMA-SW	C5	CMA-SW	15C	T	0
C6_15C_T_CMA-SW	C6	CMA-SW	15C	T	0
C1_15C_S_CA-SW	C1	CA-SW	15C	S	0.70457
C2_15C_S_CA-SW	C2	CA-SW	15C	S	7.71462
C3_15C_S_CA-SW	C3	CA-SW	15C	S	0
C4_15C_S_CA-SW	C4	CA-SW	15C	S	0
C5_15C_S_CA-SW	C5	CA-SW	15C	S	0
C6_15C_S_CA-SW	C6	CA-SW	15C	S	2.35126
C1_15C_T_CA-SW	C1	CA-SW	15C	T	37.6497
C2_15C_T_CA-SW	C2	CA-SW	15C	T	0
C3_15C_T_CA-SW	C3	CA-SW	15C	T	0
C4_15C_T_CA-SW	C4	CA-SW	15C	T	0
C5_15C_T_CA-SW	C5	CA-SW	15C	T	6.09162
C6_15C_T_CA-SW	C6	CA-SW	15C	T	0
C1_15C_S_GA-SW	C1	GA-SW	15C	S	0
C2_15C_S_GA-SW	C2	GA-SW	15C	S	0
C3_15C_S_GA-SW	C3	GA-SW	15C	S	0
C4_15C_S_GA-SW	C4	GA-SW	15C	S	0
C5_15C_S_GA-SW	C5	GA-SW	15C	S	2.44222
C6_15C_S_GA-SW	C6	GA-SW	15C	S	0
C1_15C_T_GA-SW	C1	GA-SW	15C	T	6.27495
C2_15C_T_GA-SW	C2	GA-SW	15C	T	0
C3_15C_T_GA-SW	C3	GA-SW	15C	T	21.2224
C4_15C_T_GA-SW	C4	GA-SW	15C	T	12.0163
C5_15C_T_GA-SW	C5	GA-SW	15C	T	6.09162
C6_15C_T_GA-SW	C6	GA-SW	15C	T	6.23597
C1_15C_S_P-CMA-SW	C1	P-CMA-SW	15C	S	0
C2_15C_S_P-CMA-SW	C2	P-CMA-SW	15C	S	0
C3_15C_S_P-CMA-SW	C3	P-CMA-SW	15C	S	0
C4_15C_S_P-CMA-SW	C4	P-CMA-SW	15C	S	0
C5_15C_S_P-CMA-SW	C5	P-CMA-SW	15C	S	0
C6_15C_S_P-CMA-SW	C6	P-CMA-SW	15C	S	0
C1_15C_T_P-CMA-SW	C1	P-CMA-SW	15C	T	6.27495
C2_15C_T_P-CMA-SW	C2	P-CMA-SW	15C	T	0
C3_15C_T_P-CMA-SW	C3	P-CMA-SW	15C	T	0
C4_15C_T_P-CMA-SW	C4	P-CMA-SW	15C	T	9.01226
C5_15C_T_P-CMA-SW	C5	P-CMA-SW	15C	T	0
C6_15C_T_P-CMA-SW	C6	P-CMA-SW	15C	T	0
C1_25C_S_CMA-SW	C1	CMA-SW	25C	S	3.52285
C2_25C_S_CMA-SW	C2	CMA-SW	25C	S	1.54292
C3_25C_S_CMA-SW	C3	CMA-SW	25C	S	8.35561
C4_25C_S_CMA-SW	C4	CMA-SW	25C	S	24.2003
C5_25C_S_CMA-SW	C5	CMA-SW	25C	S	4.39599
C6_25C_S_CMA-SW	C6	CMA-SW	25C	S	0.470252
C1_25C_T_CMA-SW	C1	CMA-SW	25C	T	37.6497
C2_25C_T_CMA-SW	C2	CMA-SW	25C	T	9.16926
C3_25C_T_CMA-SW	C3	CMA-SW	25C	T	159.168
C4_25C_T_CMA-SW	C4	CMA-SW	25C	T	27.0368
C5_25C_T_CMA-SW	C5	CMA-SW	25C	T	51.7788
C6_25C_T_CMA-SW	C6	CMA-SW	25C	T	28.0619
C1_25C_S_CA-SW	C1	CA-SW	25C	S	0
C2_25C_S_CA-SW	C2	CA-SW	25C	S	3.08585
C3_25C_S_CA-SW	C3	CA-SW	25C	S	0
C4_25C_S_CA-SW	C4	CA-SW	25C	S	4.73485
C5_25C_S_CA-SW	C5	CA-SW	25C	S	17.0955
C6_25C_S_CA-SW	C6	CA-SW	25C	S	15.5183
C1_25C_T_CA-SW	C1	CA-SW	25C	T	18.8248
C2_25C_T_CA-SW	C2	CA-SW	25C	T	18.3385
C3_25C_T_CA-SW	C3	CA-SW	25C	T	445.671
C4_25C_T_CA-SW	C4	CA-SW	25C	T	6.00817
C5_25C_T_CA-SW	C5	CA-SW	25C	T	6.09162
C6_25C_T_CA-SW	C6	CA-SW	25C	T	137.191
C1_25C_S_GA-SW	C1	GA-SW	25C	S	9.1594
C2_25C_S_GA-SW	C2	GA-SW	25C	S	1.54292
C3_25C_S_GA-SW	C3	GA-SW	25C	S	3.71361
C4_25C_S_GA-SW	C4	GA-SW	25C	S	4.20875
C5_25C_S_GA-SW	C5	GA-SW	25C	S	23.9337
C6_25C_S_GA-SW	C6	GA-SW	25C	S	2.82151
C1_25C_T_GA-SW	C1	GA-SW	25C	T	37.6497
C2_25C_T_GA-SW	C2	GA-SW	25C	T	36.6771
C3_25C_T_GA-SW	C3	GA-SW	25C	T	233.447
C4_25C_T_GA-SW	C4	GA-SW	25C	T	21.0286
C5_25C_T_GA-SW	C5	GA-SW	25C	T	54.8246
C6_25C_T_GA-SW	C6	GA-SW	25C	T	34.2978
C1_25C_S_P-CMA-SW	C1	P-CMA-SW	25C	S	1.40914
C2_25C_S_P-CMA-SW	C2	P-CMA-SW	25C	S	11.3148
C3_25C_S_P-CMA-SW	C3	P-CMA-SW	25C	S	25.0668
C4_25C_S_P-CMA-SW	C4	P-CMA-SW	25C	S	1.57828
C5_25C_S_P-CMA-SW	C5	P-CMA-SW	25C	S	1.46533
C6_25C_S_P-CMA-SW	C6	P-CMA-SW	25C	S	0.470252
C1_25C_T_P-CMA-SW	C1	P-CMA-SW	25C	T	6.27495
C2_25C_T_P-CMA-SW	C2	P-CMA-SW	25C	T	9.16926
C3_25C_T_P-CMA-SW	C3	P-CMA-SW	25C	T	201.613
C4_25C_T_P-CMA-SW	C4	P-CMA-SW	25C	T	18.0245
C5_25C_T_P-CMA-SW	C5	P-CMA-SW	25C	T	57.8704
C6_25C_T_P-CMA-SW	C6	P-CMA-SW	25C	T	18.7079

## Sheet: CFU calculations
Each line of this table is one species recovered on a plate giving the number of CFU of this species observed on this plate
Isolation temperature	Isolate letter	Coral	Replicate	Tissue	Media	Species	CFU
25°C	B	C3	2	T	P-CMA-SW	Cladosporium halotolerans	1
25°C	A	C1	2	S	P-CMA-SW	Cladosporium halotolerans	1
25°C	D	C6	1	T	G-CMA-SW	Cladosporium halotolerans	1				Mini experiment to calculate the ratio between wet and dry weight using 3 corals
25°C	A	C5	1	T	CMA-SW	Cladosporium halotolerans	1					Coral	Wet	Dry	Ratio	Mean
25°C	A	C5	1	S	CMA-SW	Cladosporium halotolerans	1				Soft tissue (T)	CR1_T	3.606	3.363	0.932612	0.951417
25°C	A	C5	4	T	P-CMA-SW	Cladosporium halotolerans	1					CR2_T	3.312	3.266	0.986111
25°C	A	C4	3	T	P-CMA-SW	Cladosporium halotolerans	4					CR3_T	3.645	3.41	0.935528
25°C	C	C3	5	T	G-CMA-SW	Cladosporium halotolerans	1				Skeleton (S)	CR1_S	4.036	3.995	0.989841	0.9869
25°C	A	C2	4	T	G-CMA-SW	Cladosporium halotolerans	2					CR2_S	4.33	4.263	0.984527
25°C	C	C3	1	S	CMA-SW	Cladosporium halotolerans	1					CR3_S	3.658	3.608	0.986331
25°C	B	C3	3	T	P-CMA-SW	Cladosporium halotolerans	1
15°C	A	C4	4	T	P-CMA-SW	Cladosporium halotolerans	1
15°C	A	C2	1	T	CMA-SW	Cladosporium halotolerans	1
15°C	A	C2	3	S	CMA-SW	Cladosporium halotolerans	2
15°C	A	C3	5	T	G-CMA-SW	Cladosporium halotolerans	1
15°C	B	C4	1	S	CMA-SW	Cladosporium halotolerans	8
25°C	C	C4	1	S	CMA-SW	Cladosporium halotolerans	15				Weight of the corals used for fungal isolation (g)
25°C	E	C4	4	S	CMA-SW	Cladosporium halotolerans	1					C1	C2	C3	C4	C5	C6
25°C	A	C5	1	S	G-CMA-SW	Cladosporium halotolerans	3				Soft tissue (T)	1.67751	2.296	0.992	3.504	3.456	3.376
15°C	A	C6	5	T	G-CMA-SW	Cladosporium halotolerans	1				Skeleton (S)	2.86729	3.928	2.176	3.84	4.136	4.296
25°C	C	C2	4	T	G-CMA-SW	Cladosporium halotolerans	2
15°C	B	C4	4	S	CMA-SW	Cladosporium cladosporioides	1
25°C	A	C5	3	T	CMA-SW	Cladosporium cladosporioides	1
25°C	A	C6	2	T	P-CMA-SW	Cladosporium cladosporioides	1
25°C	B	C5	3	S	G-CMA-SW	Cladosporium cladosporioides	1				Each soft tissue was diluted 1/50 before plating
25°C	A	C6	2	S	CA-CMA-SW	Cladosporium cladosporioides	31				Each skeleton was diluted 1/10 before plating
25°C	A	C2	2	S	P-CMA-SW	Cladosporium sphaerospermum	1
25°C	B	C3	1	S	CMA-SW	Cladosporium sphaerospermum	3				1mL of the diluted solution of each coral tissue was plated on each plates
25°C	A	C5	5	T	G-CMA-SW	Cladosporium sphaerospermum	1
15°C	B	C3	5	T	G-CMA-SW	Cladosporium sphaerospermum	1
15°C	A	C1	4	S	CA-CMA-SW	Cladosporium sphaerospermum	1
25°C	A	C5	2	S	G-CMA-SW	Cladosporium sphaerospermum	18
25°C	A	C6	4	S	P-CMA-SW	Cladosporium sphaerospermum	1
25°C	B	C3	5	T	CMA-SW	Cladosporium perangustum	1
25°C	A	C5	1	T	P-CMA-SW	Cladosporium asperulatum	1
25°C	E	C3	1	S	CMA-SW	Cladosporium psychrotolerans	1
25°C	B	C4	3	S	CMA-SW	Cladosporium ramotenellum	7
25°C	A	C6	4	T	G-CMA-SW	Cladosporium ramotenellum	1
25°C	B	C2	1	S	CA-CMA-SW	Cladosporium ramotenellum	1
25°C	C	C3	2	S	P-CMA-SW	Cladosporium ramotenellum	1
25°C	A	C4	4	S	G-CMA-SW	Aspergillus fumigatus	3
25°C	A	C4	4	T	CMA-SW	Aspergillus fumigatus	1
25°C	A	C2	2	T	P-CMA-SW	Aspergillus fumigatus	2
25°C	C	C4	4	S	G-CMA-SW	Aspergillus fumigatus	1
25°C	A	C4	5	S	CMA-SW	Aspergillus fumigatus	6
25°C	E	C2	2	S	P-CMA-SW	Aspergillus versicolor	7
25°C	A	C2	5	S	G-CMA-SW	Aspergillus versicolor	1
15°C	A	C2	3	S	CA-CMA-SW	Aspergillus versicolor	3
25°C	A	C3	5	T	CMA-SW	Aspergillus versicolor	1
25°C	C	C4	5	S	P-CMA-SW	Aspergillus versicolor	1
25°C	A	C5	2	S	P-CMA-SW	Aspergillus versicolor	2
25°C	B	C6	2	S	CA-CMA-SW	Aspergillus versicolor	1
25°C	C	C3	3	T	CMA-SW	Aspergillus versicolor	1
25°C	A	C2	4	S	CA-CMA-SW	Aspergillus versicolor	3
25°C	D	C4	3	S	CMA-SW	Aspergillus versicolor	5
25°C	A	C1	5	S	G-CMA-SW	Aspergillus unguis	1
25°C	B	C5	1	T	G-CMA-SW	Aspergillus unguis	1
25°C	B	C5	1	S	CMA-SW	Aspergillus unguis	1
25°C	C	C2	1	S	CA-CMA-SW	Aspergillus unguis	1
25°C	B	C1	4	T	G-CMA-SW	Aspergillus tubingensis	1
15°C	A	C1	2	T	P-CMA-SW	Aspergillus tubingensis	1
25°C	A	C4	4	S	CA-CMA-SW	Aspergillus sydowii	1
25°C	A	C5	2	T	G-CMA-SW	Penicillium commune	2
25°C	A	C2	5	S	CMA-SW	Penicillium commune	1
15°C	A	C1	4	T	CA-CMA-SW	Penicillium commune	3
25°C	B	C1	4	T	CA-CMA-SW	Penicillium commune	1
25°C	A	C4	5	S	P-CMA-SW	Penicillium commune	1
25°C	A	C4	4	S	P-CMA-SW	Penicillium commune	1
25°C	B	C6	1	T	G-CMA-SW	Penicillium commune	1
25°C	A	C5	5	S	CMA-SW	Penicillium terrigenum	1
25°C	A	C6	4	T	P-CMA-SW	Penicillium terrigenum	1
25°C	B	C3	1	S	G-CMA-SW	Penicillium rubens	1
25°C	B	C4	5	T	G-CMA-SW	Penicillium rubens	1
25°C	A	C3	2	T	P-CMA-SW	Penicillium rubens	1
25°C	B	C5	2	T	G-CMA-SW	Penicillium rubens	1
25°C	D	C3	2	S	P-CMA-SW	Penicillium rubens	6
25°C	A	C3	3	S	CMA-SW	Penicillium rubens	1
25°C	B	C5	2	S	G-CMA-SW	Penicillium rubens	1
25°C	B	C2	2	S	P-CMA-SW	Penicillium novae-zeelandiae	1
25°C	B	C3	1	S	P-CMA-SW	Penicillium novae-zeelandiae	1
25°C	B	C3	3	S	P-CMA-SW	Penicillium novae-zeelandiae	2
25°C	B	C3	2	S	P-CMA-SW	Penicillium novae-zeelandiae	14
15°C	B	C5	4	S	G-CMA-SW	Penicillium novae-zeelandiae	1
25°C	C	C5	4	S	G-CMA-SW	Penicillium novae-zeelandiae	1
15°C	A	C5	2	S	CMA-SW	Penicillium novae-zeelandiae	1
25°C	A	C2	5	T	CA-CMA-SW	Penicillium novae-zeelandiae	3
25°C	B	C4	4	S	G-CMA-SW	Penicillium novae-zeelandiae	1
25°C	F	C3	1	S	CMA-SW	Penicillium fundyense	2
25°C	D	C3	1	S	CMA-SW	Penicillium fundyense	1
15°C	A	C2	1	S	CA-CMA-SW	Penicillium fundyense	11
25°C	A	C5	3	S	CA-CMA-SW	Penicillium fundyense	1
25°C	D	C4	4	S	CMA-SW	Penicillium charlesii	1
25°C	C	C3	3	T	G-CMA-SW	Penicillium biforme	1
25°C	A	C6	2	T	CMA-SW	Penicillium chrysogenum	1
15°C	A	C1	5	T	CMA-SW	Penicillium sanguifluum	1
25°C	B	C5	5	T	G-CMA-SW	Penicillium sanguifluum	1
25°C	D	C5	5	S	G-CMA-SW	Penicillium sanguifluum	2
25°C	C	C5	3	S	G-CMA-SW	Penicillium sanguifluum	1
25°C	C	C4	3	S	CMA-SW	Penicillium sanguifluum	2
25°C	D	C5	3	S	G-CMA-SW	Penicillium sanguifluum	15
25°C	A	C3	3	T	P-CMA-SW	Penicillium sanguifluum	1
25°C	C	C3	5	T	CMA-SW	Penicillium brevicompactum	2
15°C	B	C1	5	T	CMA-SW	Tilletiopsis washingtonensis	1
15°C	C	C4	2	S	CMA-SW	Symmetrospora coprosmae	1
15°C	A	C4	1	T	P-CMA-SW	Sporobolomyces roseus	1
15°C	A	C6	5	S	CMA-SW	Bullera alba	12
15°C	C	C1	5	T	CA-CMA-SW	Hortaea werneckii	1
15°C	A	C1	5	T	CA-CMA-SW	Hortaea werneckii	1
15°C	A	C6	1	T	G-CMA-SW	Hortaea werneckii	1
15°C	A	C2	2	S	CA-CMA-SW	Hortaea werneckii	1
15°C	A	C5	4	S	G-CMA-SW	Pseudogymnoascus pannorum	1
15°C	A	C5	3	S	G-CMA-SW	Pseudogymnoascus pannorum	1
15°C	A	C5	3	S	CMA-SW	Pseudogymnoascus pannorum	2
15°C	A	C5	4	T	G-CMA-SW	Pseudogymnoascus pannorum	1
25°C	B	C5	4	T	G-CMA-SW	Pseudogymnoascus pannorum	1
25°C	B	C5	2	S	CMA-SW	Pseudogymnoascus pannorum	1
15°C	A	C5	6	S	G-CMA-SW	Pseudogymnoascus pannorum	1
15°C	B	C4	4	T	P-CMA-SW	Sarocladium strictum	1
15°C	A	C6	5	S	CA-CMA-SW	Acremonium implicatum	3
25°C	B	C5	3	S	CMA-SW	Acremonium implicatum	1
25°C	A	C5	5	T	CMA-SW	Acremonium implicatum	5
25°C	A	C5	5	T	P-CMA-SW	Acremonium implicatum	14
25°C	A	C5	1	T	G-CMA-SW	Acremonium implicatum	6
15°C	A	C6	3	S	CA-CMA-SW	Tilachlidium brachiatum	1
25°C	B	C6	3	S	CA-CMA-SW	Tilachlidium brachiatum	1
15°C	B	C4	2	S	CMA-SW	Periconia cookei	1
15°C	A	C4	2	S	CMA-SW	Periconia cookei	1
25°C	D	C4	2	S	CMA-SW	Periconia cookei	1
25°C	A	C5	2	T	CMA-SW	Chrysosporium lobatum	1
15°C	A	C1	4	T	CMA-SW	Flammulina velutipes	1
25°C	B	C1	4	T	CMA-SW	Flammulina velutipes	4
15°C	B	C1	5	T	CA-CMA-SW	Flammulina velutipes	1
25°C	A	C1	3	T	P-CMA-SW	Flammulina velutipes	1
15°C	C	C4	4	S	CMA-SW	Flammulina velutipes	1
15°C	A	C4	5	T	G-CMA-SW	Flammulina velutipes	1
15°C	A	C5	3	T	G-CMA-SW	Flammulina velutipes	1
25°C	B	C1	3	T	CMA-SW	Beauveria bassiana	1
25°C	A	C1	3	T	CA-CMA-SW	Beauveria bassiana	1
15°C	A	C2	4	S	CMA-SW	Alternaria alternata	1
15°C	A	C5	5	S	G-CMA-SW	Alternaria alternata	1
25°C	B	C4	4	T	G-CMA-SW	Simplicillium sympodiophorum	1
25°C	C	C4	4	T	G-CMA-SW	Simplicillium sympodiophorum	5
25°C	D	C3	3	T	G-CMA-SW	Simplicillium sympodiophorum	1
15°C	A	C5	5	T	CA-CMA-SW	Exophiala xenobiotica	1
15°C	B	C5	5	T	CA-CMA-SW	Exophiala xenobiotica	1
15°C	A	C5	1	S	CA-CMA-SW	Pleosporales sp.	1
25°C	A	C1	2	S	CMA-SW	Aspergillus tubingensis	1
25°C	B	C1	3	T	CA-CMA-SW	Cladosporium halotolerans	1
25°C	A	C1	1	T	CMA-SW	Beauveria bassiana	1
25°C	A	C1	5	T	G-CMA-SW	Beauveria bassiana	1
25°C	B	C1	5	T	G-CMA-SW	Cladosporium halotolerans	3
25°C	A	C1	3	T	G-CMA-SW	Beauveria bassiana	1
25°C	A	C1	5	S	CMA-SW	Aspergillus unguis	3
25°C	B	C1	5	S	CMA-SW	Aspergillus unguis	1
25°C	B	C1	2	S	P-CMA-SW	Aspergillus unguis	1
25°C	A	C1	2	S	G-CMA-SW	Aspergillus tubingensis	1
25°C	B	C1	2	S	G-CMA-SW	Beauveria bassiana	1
25°C	C	C1	2	S	G-CMA-SW	Aspergillus unguis	8
25°C	D	C1	2	S	G-CMA-SW	Aspergillus unguis	1
25°C	A	C1	4	S	G-CMA-SW	Aspergillus unguis	1
25°C	A	C2	2	T	CMA-SW	Cladosporium halotolerans	1
25°C	A	C2	5	T	CMA-SW	Cladosporium halotolerans	1
25°C	A	C2	4	T	CA-CMA-SW	Penicillium novae-zeelandiae	1
25°C	A	C2	2	T	G-CMA-SW	Cladosporium halotolerans	2
25°C	B	C2	4	T	G-CMA-SW	Penicillium novae-zeelandiae	2
25°C	A	C2	1	S	P-CMA-SW	Aspergillus fumigatus	10
25°C	C	C2	2	S	P-CMA-SW	Aspergillus fumigatus	1
25°C	D	C2	2	S	P-CMA-SW	Penicillium commune	1
25°C	A	C2	5	S	P-CMA-SW	Aspergillus fumigatus	1
25°C	A	C2	5	S	CA-CMA-SW	Hortaea werneckii	1
25°C	A	C2	2	S	G-CMA-SW	Cladosporium halotolerans	1
25°C	B	C2	5	S	G-CMA-SW	Aspergillus fumigatus	1
25°C	B	C2	1	S	CMA-SW	Aspergillus fumigatus	2
25°C	A	C3	1	T	P-CMA-SW	Cladosporium ramotenellum	1
25°C	A	C3	4	T	P-CMA-SW	Cladosporium halotolerans	3
25°C	B	C3	4	T	P-CMA-SW	Aspergillus versicolor	7
25°C	A	C3	5	T	P-CMA-SW	Cladosporium halotolerans	4
25°C	A	C3	1	T	CMA-SW	Cladosporium ramotenellum	1
25°C	B	C3	1	T	CMA-SW	Penicillium biforme	1
25°C	A	C3	2	T	CMA-SW	Cladosporium ramotenellum	2
25°C	A	C3	3	T	CMA-SW	Cladosporium perangustum	2
25°C	B	C3	3	T	CMA-SW	Penicillium rubens	1
25°C	A	C3	4	T	CMA-SW	Aspergillus versicolor	3
25°C	A	C3	1	T	G-CMA-SW	Cladosporium halotolerans	1
25°C	B	C3	1	T	G-CMA-SW	Penicillium biforme	1
25°C	A	C3	2	T	G-CMA-SW	Penicillium rubens	1
25°C	B	C3	2	T	G-CMA-SW	Penicillium biforme	5
25°C	C	C3	2	T	G-CMA-SW	Penicillium biforme	3
25°C	A	C3	3	T	G-CMA-SW	Penicillium rubens	4
25°C	E	C3	3	T	G-CMA-SW	Cladosporium ramotenellum	4
25°C	A	C3	2	T	CA-CMA-SW	Penicillium biforme	5
25°C	B	C3	2	T	CA-CMA-SW	Penicillium biforme	3
25°C	A	C3	3	T	CA-CMA-SW	Penicillium biforme	1
25°C	B	C3	3	T	CA-CMA-SW	Penicillium biforme	32
25°C	A	C3	5	T	CA-CMA-SW	Penicillium biforme	1
25°C	A	C3	4	S	P-CMA-SW	Cladosporium ramotenellum	3
25°C	A	C3	1	S	G-CMA-SW	Cladosporium ramotenellum	1
25°C	C	C3	1	S	G-CMA-SW	Penicillium biforme	1
25°C	D	C3	1	S	G-CMA-SW	Simplicillium sympodiophorum	1
25°C	A	C4	2	T	P-CMA-SW	Cladosporium halotolerans	1
25°C	B	C4	5	T	P-CMA-SW	Cladosporium halotolerans	1
25°C	A	C4	5	T	CA-CMA-SW	Cladosporium halotolerans	2
25°C	B	C4	4	T	CMA-SW	Simplicillium sympodiophorum	4
25°C	A	C4	1	T	CMA-SW	Cladosporium halotolerans	3
25°C	B	C4	1	T	CMA-SW	Cladosporium halotolerans	1
25°C	D	C4	1	S	CMA-SW	Aspergillus fumigatus	1
25°C	E	C4	2	S	CMA-SW	Cladosporium halotolerans	7
25°C	A	C4	1	S	G-CMA-SW	Aspergillus fumigatus	2
25°C	A	C4	2	S	G-CMA-SW	Aspergillus fumigatus	1
25°C	A	C4	1	S	CA-CMA-SW	Cladosporium halotolerans	1
25°C	A	C4	2	S	CA-CMA-SW	Cladosporium halotolerans	2
25°C	B	C4	2	S	CA-CMA-SW	Cladosporium halotolerans	1
25°C	A	C4	3	S	CA-CMA-SW	Cladosporium halotolerans	2
25°C	B	C4	4	S	CA-CMA-SW	Cladosporium halotolerans	2
25°C	C	C5	2	T	G-CMA-SW	Cladosporium halotolerans	3
25°C	C	C5	3	T	G-CMA-SW	Cladosporium sphaerospermum	2
25°C	A	C5	2	T	CA-CMA-SW	Acremonium implicatum	1
25°C	A	C5	3	T	CA-CMA-SW	Cladosporium halotolerans	1
25°C	A	C5	3	T	P-CMA-SW	Cladosporium halotolerans	2
25°C	B	C5	5	T	P-CMA-SW	Cladosporium halotolerans	1
25°C	B	C5	1	T	CMA-SW	Acremonium implicatum	9
25°C	C	C5	3	S	CMA-SW	Hortaea werneckii	3
25°C	D	C5	3	S	CMA-SW	Cladosporium halotolerans	1
25°C	B	C5	1	S	CA-CMA-SW	Aspergillus unguis	5
25°C	A	C5	2	S	CA-CMA-SW	Aspergillus unguis	28
25°C	A	C5	4	S	CA-CMA-SW	Aspergillus unguis	1
25°C	A	C5	1	S	P-CMA-SW	Aspergillus versicolor	1
25°C	A	C5	5	S	P-CMA-SW	Aspergillus versicolor	1
25°C	E	C5	3	S	G-CMA-SW	Cladosporium halotolerans	3
25°C	C	C5	5	S	G-CMA-SW	Cladosporium halotolerans	1
25°C	B	C5	6	S	G-CMA-SW	Penicillium sanguifluum	3
25°C	A	C6	3	T	P-CMA-SW	Penicillium terrigenum	1
25°C	B	C6	3	T	P-CMA-SW	Cladosporium cladosporioides	1
25°C	A	C6	5	T	P-CMA-SW	Penicillium terrigenum	2
25°C	A	C6	3	T	CMA-SW	Bullera alba	1
25°C	A	C6	4	T	CMA-SW	Penicillium chrysogenum	1
25°C	B	C6	4	T	CMA-SW	Bullera alba	6
25°C	A	C6	3	T	G-CMA-SW	Cladosporium halotolerans	2
25°C	C	C6	5	T	G-CMA-SW	Penicillium commune	6
25°C	A	C6	1	T	CA-CMA-SW	Cladosporium cladosporioides	23
25°C	A	C6	4	T	CA-CMA-SW	Cladosporium cladosporioides	21
25°C	A	C6	1	S	CMA-SW	Cladosporium cladosporioides	1
25°C	B	C6	1	S	CMA-SW	Hortaea werneckii	1
25°C	A	C6	1	S	G-CMA-SW	Hortaea werneckii	3
25°C	A	C6	3	S	G-CMA-SW	Hortaea werneckii	2
25°C	A	C6	5	S	G-CMA-SW	Hortaea werneckii	1

## Sheet: CFU per fungi
Abundance is expressed as CFU/g_dry_weight
Sample_name	Cladosporium_sphaerospermum	Flammulina_velutipes	Hortaea_werneckii	Penicillium_commune	Penicillium_sanguifluum	Tilletiopsis_washingtonensis	Aspergillus_tubingensis	Aspergillus_unguis	Beauveria_bassiana	Cladosporium_halotolerans	Aspergillus_versicolor	Penicillium_fundyense	Alternaria_alternata	Cladosporium_ramotenellum	Aspergillus_fumigatus	Penicillium_novae-zeelandiae	Cladosporium_psychrotolerans	Penicillium_rubens	Penicillium_biforme	Simplicillium_sympodiophorum	Cladosporium_perangustum	Penicillium_brevicompactum	Cladosporium_cladosporioides	Periconia_cookei	Symmetrospora_coprosmae	Sarocladium_strictum	Sporobolomyces_roseus	Aspergillus_sydowii	Penicillium_charlesii	Pleosporales order	Pseudogymnoascus_pannorum	Exophiala_xenobiotica	Acremonium_implicatum	Penicillium_terrigenum	Chrysosporium_lobatum	Cladosporium_asperulatum	Tilachlidium_brachiatum	Bullera_alba	Penicillium_chrysogenum
C1_15C_S_CA-SW	0.704569512	0	0	0	0	0	0	0	0	0	0	0	0	0	0	0	0	0	0	0	0	0	0	0	0	0	0	0	0	0	0	0	0	0	0	0	0	0	0
C1_15C_T_CA-SW	0	6.274948122	12.54989624	18.82484437	0	0	0	0	0	0	0	0	0	0	0	0	0	0	0	0	0	0	0	0	0	0	0	0	0	0	0	0	0	0	0	0	0	0	0
C1_15C_T_CMA-SW	0	6.27494812	0	0	6.27494812	6.27494812	0	0	0	0	0	0	0	0	0	0	0	0	0	0	0	0	0	0	0	0	0	0	0	0	0	0	0	0	0	0	0	0	0
C1_15C_T_P-CMA-SW	0	0	0	0	0	0	6.274948121	0	0	0	0	0	0	0	0	0	0	0	0	0	0	0	0	0	0	0	0	0	0	0	0	0	0	0	0	0	0	0	0
C1_25C_S_CMA-SW	0	0	0	0	0	0	0.704569512	2.818278047	0	0	0	0	0	0	0	0	0	0	0	0	0	0	0	0	0	0	0	0	0	0	0	0	0	0	0	0	0	0	0
C1_25C_S_GA-SW	0	0	0	0	0	0	0.704569512	7.750264629	0.704569512	0	0	0	0	0	0	0	0	0	0	0	0	0	0	0	0	0	0	0	0	0	0	0	0	0	0	0	0	0	0
C1_25C_S_P-CMA-SW	0	0	0	0	0	0	0	0.704569512	0	0.704569512	0	0	0	0	0	0	0	0	0	0	0	0	0	0	0	0	0	0	0	0	0	0	0	0	0	0	0	0	0
C1_25C_T_CA-SW	0	0	0	6.27494812	0	0	0	0	6.27494812	6.27494812	0	0	0	0	0	0	0	0	0	0	0	0	0	0	0	0	0	0	0	0	0	0	0	0	0	0	0	0	0
C1_25C_T_CMA-SW	0	25.09979249	0	0	0	0	0	0	12.54989624	0	0	0	0	0	0	0	0	0	0	0	0	0	0	0	0	0	0	0	0	0	0	0	0	0	0	0	0	0	0
C1_25C_T_GA-SW	0	0	0	0	0	0	6.274948122	0	12.54989624	18.82484437	0	0	0	0	0	0	0	0	0	0	0	0	0	0	0	0	0	0	0	0	0	0	0	0	0	0	0	0	0
C1_25C_T_P-CMA-SW	0	6.274948121	0	0	0	0	0	0	0	0	0	0	0	0	0	0	0	0	0	0	0	0	0	0	0	0	0	0	0	0	0	0	0	0	0	0	0	0	0
C2_15C_S_CA-SW	0	0	0.51430805	0	0	0	0	0	0	0	1.54292415	5.657388549	0	0	0	0	0	0	0	0	0	0	0	0	0	0	0	0	0	0	0	0	0	0	0	0	0	0	0
C2_15C_S_CMA-SW	0	0	0	0	0	0	0	0	0	1.0286161	0	0	0.51430805	0	0	0	0	0	0	0	0	0	0	0	0	0	0	0	0	0	0	0	0	0	0	0	0	0	0
C2_15C_T_CMA-SW	0	0	0	0	0	0	0	0	0	4.584632312	0	0	0	0	0	0	0	0	0	0	0	0	0	0	0	0	0	0	0	0	0	0	0	0	0	0	0	0	0
C2_25C_S_CA-SW	0	0	0.51430805	0	0	0	0	0.51430805	0	0	1.54292415	0	0	0.51430805	0	0	0	0	0	0	0	0	0	0	0	0	0	0	0	0	0	0	0	0	0	0	0	0	0
C2_25C_S_CMA-SW	0	0	0	0.51430805	0	0	0	0	0	0	0	0	0	0	1.0286161	0	0	0	0	0	0	0	0	0	0	0	0	0	0	0	0	0	0	0	0	0	0	0	0
C2_25C_S_GA-SW	0	0	0	0	0	0	0	0	0	0.51430805	0.51430805	0	0	0	0.51430805	0	0	0	0	0	0	0	0	0	0	0	0	0	0	0	0	0	0	0	0	0	0	0	0
C2_25C_S_P-CMA-SW	0.51430805	0	0	0.51430805	0	0	0	0	0	0	3.60015635	0	0	0	6.1716966	0.51430805	0	0	0	0	0	0	0	0	0	0	0	0	0	0	0	0	0	0	0	0	0	0	0
C2_25C_T_CA-SW	0	0	0	0	0	0	0	0	0	0	0	0	0	0	0	18.33852925	0	0	0	0	0	0	0	0	0	0	0	0	0	0	0	0	0	0	0	0	0	0	0
C2_25C_T_CMA-SW	0	0	0	0	0	0	0	0	0	9.169264625	0	0	0	0	0	0	0	0	0	0	0	0	0	0	0	0	0	0	0	0	0	0	0	0	0	0	0	0	0
C2_25C_T_GA-SW	0	0	0	0	0	0	0	0	0	27.50779388	0	0	0	0	0	9.169264625	0	0	0	0	0	0	0	0	0	0	0	0	0	0	0	0	0	0	0	0	0	0	0
C2_25C_T_P-CMA-SW	0	0	0	0	0	0	0	0	0	0	0	0	0	0	9.169264625	0	0	0	0	0	0	0	0	0	0	0	0	0	0	0	0	0	0	0	0	0	0	0	0
C3_15C_T_GA-SW	10.61120544	0	0	0	0	0	0	0	0	10.61120544	0	0	0	0	0	0	0	0	0	0	0	0	0	0	0	0	0	0	0	0	0	0	0	0	0	0	0	0	0
C3_25C_S_CMA-SW	2.785204991	0	0	0	0	0	0	0	0	0.928401664	0	2.785204991	0	0	0	0	0.928401664	0.928401664	0	0	0	0	0	0	0	0	0	0	0	0	0	0	0	0	0	0	0	0	0
C3_25C_S_GA-SW	0	0	0	0	0	0	0	0	0	0	0	0	0	0.928401664	0	0	0	0.928401664	0.928401664	0.928401664	0	0	0	0	0	0	0	0	0	0	0	0	0	0	0	0	0	0	0
C3_25C_S_P-CMA-SW	0	0	0	0	0	0	0	0	0	0	0	0	0	3.713606655	0	15.78282828	0	5.570409982	0	0	0	0	0	0	0	0	0	0	0	0	0	0	0	0	0	0	0	0	0
C3_25C_T_CA-SW	0	0	0	0	0	0	0	0	0	0	0	0	0	0	0	0	0	0	445.6706282	0	0	0	0	0	0	0	0	0	0	0	0	0	0	0	0	0	0	0	0
C3_25C_T_CMA-SW	0	0	0	0	0	0	0	0	0	0	53.05602717	0	0	31.8336163	0	0	0	10.61120543	10.61120543	0	31.8336163	21.22241087	0	0	0	0	0	0	0	0	0	0	0	0	0	0	0	0	0
C3_25C_T_GA-SW	0	0	0	0	0	0	0	0	0	21.22241086	0	0	0	42.44482173	0	0	0	53.05602716	106.1120543	10.61120543	0	0	0	0	0	0	0	0	0	0	0	0	0	0	0	0	0	0	0
C3_25C_T_P-CMA-SW	0	0	0	0	10.61120543	0	0	0	0	95.50084888	74.27843802	0	0	10.61120543	0	0	0	10.61120543	0	0	0	0	0	0	0	0	0	0	0	0	0	0	0	0	0	0	0	0	0
C4_15C_S_CMA-SW	0	0.526094276	0	0	0	0	0	0	0	4.208754209	0	0	0	0	0	0	0	0	0	0	0	0	0.526094276	1.052188552	0.526094276	0	0	0	0	0	0	0	0	0	0	0	0	0	0
C4_15C_T_GA-SW	0	12.01634223	0	0	0	0	0	0	0	0	0	0	0	0	0	0	0	0	0	0	0	0	0	0	0	0	0	0	0	0	0	0	0	0	0	0	0	0	0
C4_15C_T_P-CMA-SW	0	0	0	0	0	0	0	0	0	3.004085556	0	0	0	0	0	0	0	0	0	0	0	0	0	0	0	3.004085556	3.004085556	0	0	0	0	0	0	0	0	0	0	0	0
C4_25C_S_CA-SW	0	0	0	0	0	0	0	0	0	4.208754209	0	0	0	0	0	0	0	0	0	0	0	0	0	0	0	0	0	0.526094276	0	0	0	0	0	0	0	0	0	0	0
C4_25C_S_CMA-SW	0	0	0	0	1.052188552	0	0	0	0	12.10016835	2.63047138	0	0	3.682659933	3.682659933	0	0	0	0	0	0	0	0	0.526094276	0	0	0	0	0.526094276	0	0	0	0	0	0	0	0	0	0
C4_25C_S_GA-SW	0	0	0	0	0	0	0	0	0	0	0	0	0	0	3.682659933	0.526094276	0	0	0	0	0	0	0	0	0	0	0	0	0	0	0	0	0	0	0	0	0	0	0
C4_25C_S_P-CMA-SW	0	0	0	1.052188552	0	0	0	0	0	0	0.526094276	0	0	0	0	0	0	0	0	0	0	0	0	0	0	0	0	0	0	0	0	0	0	0	0	0	0	0	0
C4_25C_T_CA-SW	0	0	0	0	0	0	0	0	0	6.008171113	0	0	0	0	0	0	0	0	0	0	0	0	0	0	0	0	0	0	0	0	0	0	0	0	0	0	0	0	0
C4_25C_T_CMA-SW	0	0	0	0	0	0	0	0	0	12.01634223	0	0	0	0	3.004085557	0	0	0	0	12.01634223	0	0	0	0	0	0	0	0	0	0	0	0	0	0	0	0	0	0	0
C4_25C_T_GA-SW	0	0	0	0	0	0	0	0	0	0	0	0	0	0	0	0	0	3.004085556	0	18.02451333	0	0	0	0	0	0	0	0	0	0	0	0	0	0	0	0	0	0	0
C4_25C_T_P-CMA-SW	0	0	0	0	0	0	0	0	0	18.02451334	0	0	0	0	0	0	0	0	0	0	0	0	0	0	0	0	0	0	0	0	0	0	0	0	0	0	0	0	0
C5_15C_S_CA-SW	0	0	0	0	0	0	0	0	0	0	0	0	0	0	0	0	0	0	0	0	0	0	0	0	0	0	0	0	0	0	0	0	0	0	0	0	0	0	0
C5_15C_S_CMA-SW	0	0	0	0	0	0	0	0	0	0	0	0	0	0	0	0.488443428	0	0	0	0	0	0	0	0	0	0	0	0	0	0	0.976886857	0	0	0	0	0	0	0	0
C5_15C_S_GA-SW	0	0	0	0	0	0	0	0	0	0	0	0	0.488443428	0	0	0.488443428	0	0	0	0	0	0	0	0	0	0	0	0	0	0	1.465330285	0	0	0	0	0	0	0	0
C5_15C_T_CA-SW	0	0	0	0	0	0	0	0	0	0	0	0	0	0	0	0	0	0	0	0	0	0	0	0	0	0	0	0	0	0	0	6.091617934	0	0	0	0	0	0	0
C5_15C_T_GA-SW	0	3.045808967	0	0	0	0	0	0	0	0	0	0	0	0	0	0	0	0	0	0	0	0	0	0	0	0	0	0	0	0	3.045808967	0	0	0	0	0	0	0	0
C5_25C_S_CA-SW	0	0	0	0	0	0	0	16.60707657	0	0	0	0.488443429	0	0	0	0	0	0	0	0	0	0	0	0	0	0	0	0	0	0	0	0	0	0	0	0	0	0	0
C5_25C_S_CMA-SW	0	0	1.465330285	0	0	0	0	0.488443428	0	0.976886857	0	0	0	0	0	0	0	0	0	0	0	0	0	0	0	0	0	0	0	0	0.488443428	0	0.488443428	0.488443428	0	0	0	0	0
C5_25C_S_GA-SW	8.791981714	0	0	0	10.257312	0	0	0	0	3.419104	0	0	0	0	0	0.488443429	0	0.488443429	0	0	0	0	0.488443429	0	0	0	0	0	0	0	0	0	0	0	0	0	0	0	0
C5_25C_S_P-CMA-SW	0	0	0	0	0	0	0	0	0	0	1.465330285	0	0	0	0	0	0	0	0	0	0	0	0	0	0	0	0	0	0	0	0	0	0	0	0	0	0	0	0
C5_25C_T_CA-SW	0	0	0	0	0	0	0	0	0	3.045808967	0	0	0	0	0	0	0	0	0	0	0	0	0	0	0	0	0	0	0	0	0	0	3.045808967	0	0	0	0	0	0
C5_25C_T_CMA-SW	0	0	0	0	0	0	0	0	0	3.045808967	0	0	0	0	0	0	0	0	0	0	0	0	3.045808967	0	0	0	0	0	0	0	0	0	42.64132554	0	3.045808967	0	0	0	0
C5_25C_T_GA-SW	9.1374269	0	0	6.091617933	3.045808967	0	0	3.045808967	0	9.1374269	0	0	0	0	0	0	0	3.045808967	0	0	0	0	0	0	0	0	0	0	0	0	3.045808967	0	18.2748538	0	0	0	0	0	0
C5_25C_T_P-CMA-SW	0	0	0	0	0	0	0	0	0	12.18323587	0	0	0	0	0	0	0	0	0	0	0	0	0	0	0	0	0	0	0	0	0	0	42.64132554	0	0	3.045808967	0	0	0
C6_15C_S_CA-SW	0	0	0	0	0	0	0	0	0	0	0	0	0	0	0	0	0	0	0	0	0	0	0	0	0	0	0	0	0	0	0	0	1.763444501	0	0	0	0.587814834	0	0
C6_15C_S_CMA-SW	0	0	0	0	0	0	0	0	0	0	0	0	0	0	0	0	0	0	0	0	0	0	0	0	0	0	0	0	0	0	0	0	0	0	0	0	0	5.643022403	0
C6_15C_T_GA-SW	0	0	3.117984535	0	0	0	0	0	0	3.117984535	0	0	0	0	0	0	0	0	0	0	0	0	0	0	0	0	0	0	0	0	0	0	0	0	0	0	0	0	0
C6_25C_S_CA-SW	0	0	0	0	0	0	0	0	0	0	0.470251867	0	0	0	0	0	0	0	0	0	0	0	14.57780788	0	0	0	0	0	0	0	0	0	0	0	0	0	0.470251867	0	0
C6_25C_S_CMA-SW	0	0	0.235125934	0	0	0	0	0	0	0	0	0	0	0	0	0	0	0	0	0	0	0	0.235125934	0	0	0	0	0	0	0	0	0	0	0	0	0	0	0	0
C6_25C_S_GA-SW	0	0	2.821511201	0	0	0	0	0	0	0	0	0	0	0	0	0	0	0	0	0	0	0	0	0	0	0	0	0	0	0	0	0	0	0	0	0	0	0	0
C6_25C_S_P-CMA-SW	0.470251867	0	0	0	0	0	0	0	0	0	0	0	0	0	0	0	0	0	0	0	0	0	0	0	0	0	0	0	0	0	0	0	0	0	0	0	0	0	0
C6_25C_T_CA-SW	0	0	0	0	0	0	0	0	0	0	0	0	0	0	0	0	0	0	0	0	0	0	137.1913195	0	0	0	0	0	0	0	0	0	0	0	0	0	0	0	0
C6_25C_T_CMA-SW	0	0	0	0	0	0	0	0	0	0	0	0	0	0	0	0	0	0	0	0	0	0	0	0	0	0	0	0	0	0	0	0	0	0	0	0	0	21.82589174	6.235969069
C6_25C_T_GA-SW	0	0	0	21.82589174	0	0	0	0	0	9.353953604	0	0	0	3.117984535	0	0	0	0	0	0	0	0	0	0	0	0	0	0	0	0	0	0	0	0	0	0	0	0	0
C6_25C_T_P-CMA-SW	0	0	0	0	0	0	0	0	0	0	0	0	0	0	0	0	0	0	0	0	0	0	6.23596907	0	0	0	0	0	0	0	0	0	0	12.47193814	0	0	0	0	0
