# Supplementary material for: Hidden Fungal Diversity of the Precious Mediterranean Red Coral Corallium rubrum
Source: Environ Microbiol Rep. 2026 Apr 30;18(3):e70353. doi: 10.1111/1758-2229.70353 (PMC13132680; doi:10.1111/1758-2229.70353)
Supplement: Supplementary file 2 — File S2: Results of the statistical tests. [file EMI4-18-e70353-s001.xlsx]

## Sheet: Feuil1
Kruskal-Wallis statistical tests
> kruskal.test(Number of isolates ~ Isolation_temperature)
Kruskal-Wallis chi-squared = 2.693, df = 1, p-value = 0.1008
> kruskal.test(Number of isolates ~ Media)
Kruskal-Wallis chi-squared = 4.8417, df = 3, p-value = 0.1838
> kruskal.test(Number of isolates ~ Tissue)
Kruskal-Wallis chi-squared = 0.58382, df = 1, p-value = 0.4448
Differences in fungal community
PERMANOVA with 999 permutations
adonis2(formula = distance matrix (Bray-Curtis)~ Isolation temperature + Tissue + Media)
	Df	SumOfSqs	R2	F	Pr(>F)
Isolation temperature	1	0.6432	0.02209	1.4562	0.052
Tissue	1	1.2808	0.04399	2.8998	0.001
Media	3	1.1307	0.03884	0.8533	0.818
Residual	59	26.0599	0.89508
Total	64	29.1146	1.00000
