# Supplementary material for: Hidden Fungal Diversity of the Precious Mediterranean Red Coral Corallium rubrum
Source: Environ Microbiol Rep. 2026 Apr 30;18(3):e70353. doi: 10.1111/1758-2229.70353 (PMC13132680; doi:10.1111/1758-2229.70353)
Supplement: Supplementary file 3 — File S3: Literature review of fungal species isolated from various coral hosts. [file EMI4-18-e70353-s002.xlsx]

## Sheet: Table
		Fungal species	Octocorals	Hexacorals	Potential interest for corals hosts	Pathogenicity	Biotechnological application
		Ascomycota
Color code		Cladosporium halotolerans	Cladiella krempfi and Sarcophyton tortuosum (Zhang et al. 2019)	Favia gravida, Palythoa caribaeorum Palythoa variabilis and Zoanthus sociatus (Paulino et al. 2020), Porites lutea, Favites sp., Acropora sp., Galaxea fascicularis and Favia sp. (Xu et al. 2018)	Antifouling activity (Zhang et al. 2019)	Human (Kaur et al. 2023; Sandoval-Denis et al. 2015), plants (Pouralibaba et al. 2021)	Cytotoxicity (Wang et al. 2021), Biodegradation of polyester polyurethane (Zhang et al. 2022), antibacterial and cytotoxic activity (Sandrawati et al. 2020)
In corals		Cladosporium cladosporioides	Cladiella krempfi and Sarcophyton tortuosum (Zhang et al. 2019), Echinogorgia rebekka (Wang et al. 2011), Dichotella gemmacea (Zhang et al. 2012), Gorgonia ventalina (Toledo-Hernández et al. 2008), Lepidisis (Marchese et al. 2021)	Favia gravida, Palythoa variabilis, Zoanthus sociatus and Palythoa caribaeorum (Paulino et al. 2020; Da Silva et al. 2008), Porites lutea (Liu et al. 2021)	Antioxidant capacity (Couttolenc et al. 2022), Antiangiogenic, wound healing and antioxidant activity (Hulikere et al. 2016), antimicrobial activity (Zhang et al. 2019, Zhang et al. 2021)	Pandas (Ma et al. 2013), humans (Sellart-Altisent et al. 2007; Gugnani et al. 2000)	Antiproliferative activity against cancer cell lines (Espinoza et al. 2021), Polyurethane degradation (Álvarez-Barragán et al. 2016)
In other marine organisms		Cladosporium sphaerospermum	Cladiella krempfi and Sarcophyton tortuosum (Zhang et al. 2019), Echinogorgia rebekka (Wang et al. 2011), Muricella flexuosa (Zhang et al. 2012), Gorgonia ventalina (Toledo-Hernández et al. 2008), Paralemnalia thyrsoides (Taher Mohie El-Dien et al. 2023), Leptogorgia sp. and Leptogorgia obscura (Soler-Hurtado et al. (2016)	Montastrea annularis (Kendrick et al. 1982), Porites spp.(Liu et al. 2021)	Antimicrobial activity (Zhang et al. 2021)
In a terrestrial organism		Cladosporium perangustum				Mangroves (Liu et al. 2015)	Production of azaphilones (Fan et al. 2016), Synthesis of silver nanoparticles and their antioxidant, anticancer and nano-toxicological applications (Govindappa et al. 2020)
Free-living (terrestrial or marine)		Cladosporium asperulatum				Humans (Sandoval-Denis et al. 2015), Plants (Temperini et al. 2017; Chen et al. 2024)	Polyurethane degradation (Álvarez-Barragán et al. 2016)
		Cladosporium psychrotolerans			Enhancement of plant biomass and antifungal activity against pathogens (González-Pérez et al. 2024)
		Cladosporium ramotenellum		Parantipathes sp. and Bathypathes sp. (Marchese et al. 2021)		Plants (Temperini et al. 2017; Hu 2023; Jang et al. 2013)
		Aspergillus fumigatus	Dichotella gemmacea, Echinogorgia aurantiaca and Subergorgia suberosa (Zhang et al. 2012), Leptogorgia sp. and Leptogorgia obscura (Soler-Hurtado et al. (2016)	Acropora cervicornis, Acropora humilis, Stylophora pistillata, Pavona clavus, Porites astreoides , Favites spp., Montipora spp. and Stylophora pistillata (Abd El-Rahman et al. 2020), Acropora tenius (Wegley et al. 2007)	Antimicrobial activity (Abd El-Rahman et al. 2020)	Humans (Latgé et al. 1999, 2019)	Polyurethane degradation (Álvarez-Barragán et al. 2016)
		Aspergillus versicolor	Cladiella krempfi and Sarcophyton tortuosum (Zhang et al. 2019; Dong et al. 2024),Echinogorgia rebekka (Wang et al. 2011), Dichotella gemmacea, Melitodes squamata, Subergorgia suberosa and Verrucella umbraculum (Zhang et al. 2012), Gorgonia ventalina (Toledo-Hernández et al. 2008), Hemicorallium imperiale (Dong et al. 2023), Carijoa sp. (Hou et al. 2017)	Favia gravida, Palythoa caribaeorum Palythoa variabilis and Zoanthus sociatus (Paulino et al. 2020), Porites lutea (Liu et al. 2021), Favites sp., Acropora sp., Galaxea fascicularis, Favia sp., Favia speciosa (Dong et al. 2024), Porites pukoensis (Li et al. 2014), Montastraea annularis, Sidrastrea siderea and Stephanocoenia interseptae (Rongen et al. 2018), Acropora spp., Acropora hyacinthus, Gon…	Cytotoxicity, radical-scavenging activity and antimicrobial activity (Zhuang et al. 2011; 2011; Zhang et al. 2019), Antifouling activity (Zhang et al. 2019), antioxidant activity (Chen et al. 2012), antibacterial activity and inhibitory effects against Vibrio harveyi and V. parahaemolyticus (Dong et al; 2023; Setyati et al. 2023)		Bioremoval of reactive dye and heavy metals (Taştan et al. 2010; Das et al. 2007; Bairagi et al. 2011), bioactive metabolites with cancer cell inhibitory activity (He et al. 2024), production of polyketides (Putri et al. 2015)
		Aspergillus unguis	Sinularia spp. (El-Shahid et al. 2021, Putri et al. 2015), Gorgonia ventalina (Toledo-Hernández et al. 2008)		Antibacterial activity and inhibitory effects against Vibrio harveyi and V. parahaemolyticus (Setyati et al. 2023)		Anti-Osteoclastogenic and Antibacterial of produced polyketides (Zhang et al. 2022)
		Aspergillus tubingensis	Echinogorgia aurantiaca and Subergorgia suberosa (Zhang et al. 2012)	Favia gravida, Palythoa caribaeorum Palythoa variabilis and Zoanthus sociatus (Paulino et al. 2020), Agaricia agaricites, Madracis mirabilis, Montastraea annularis, Montastraea cavernosa, Sidrastrea siderea and Stephanocoenia intersepta (Rongen et al. 2018)
		Aspergillus sydowii	Dichotella gemmacea, Echinogorgia aurantiaca, Melitodes squamata, Muricella flexuosa, Subergorgia suberosa and Verrucella umbraculum (Zhang et al. 2012), Gorgonia ventalina (Toledo-Hernández et al. 2008), Leptogorgia sp. and Leptogorgia obscura (Soler-Hurtado et al. (2016)	Favia gravida, Palythoa caribaeorum, Palythoa variabilis and Zoanthus sociatus (Paulino et al. 2020), Oculina arbuscula (Kendrick et al. 1982), Montastraea annularis, Sidrastrea siderea and Stephanocoenia intersepta (Rongen et al. 2018), Porites lutea, Favites sp., Acropora sp., Acropora palmata, Galaxea fascicularis, Favia sp. and Porites porites (Xu et al. 2018)		Leptogorgia sp. and Leptogorgia obscura (Soler-Hurtado et al. 2016), Gorgonia spp. (Alker et al. 2001; Kim et al. 2015)	Antibacterial and cytotoxic activity (Sandrawati et al. 2020)
		Penicillium commune	Gorgonia ventalina (Toledo-Hernández et al. 2008), Muricella abnormalis (Chen et al. 2013)		Production of polysaccharides (Chen et al. 2013), production of antimicrobial aromatic polyketides (Wang et al. 2012)
		Penicillium terrigenum		Favia gravida, Alythoa caribaeorum, Palythoa variabilis and Zoanthus sociatus (Paulino et al. 2020)			Inhibition of the proliferation of cancer cells (Wu et al. 2024)
		Penicillium rubens	Unknown coral (Ying et al. 2023;2023)		Antibacterial counpounds (Ying et al. 2023;2023) including rubensteroid exhibiting strong antibacterial activity against E. coli and Vibrio parahaemolyticus
		Penicillium novae-zeelandiae
		Penicillium fundyense
		Penicillium charlesii
		Penicillium biforme
		Penicillium chrysogenum	Gorgonia ventalina (Toledo-Hernández et al. 2008), Lepidisis sp. (Marchese et al. 2021), Paralemnalia thyrsoides (Taher Mohie El-Dien et al. 2023), Leptogorgia sp. and Leptogorgia obscura (Soler-Hurtado et al. 2016)	Porites lutea, Favites sp., Acropora sp., Galaxea fascicularis, Favia sp. (Xu et al. 2018), Stylophora pistillata (El-Morsy et al. 2017), Antipathes dichotoma (Zhang et al. 2012)	Antimicrobial activity (Zhang et al. 2012; Hoai Trinh et al. 2018), against Staphylococcus aureus (Xu et al. 2018)	Galaxea fascicularis (El-Morsy et al. 2017)	Polyurethane degradation (Álvarez-Barragán et al. 2016)
		Penicillium sanguifluum
		Penicillium brevicompactum
		Hortaea werneckii	Dichotella gemmacea (Dong et al. 2024)	Porites lutea, Favites sp., Acropora sp., Galaxea fascicularis, Favia sp. and Favia speciosa (Xu et al. 2018)
		Pseudogymnoascus pannorum
		Sarocladium strictum
		Acremonium implicatum
		Tilachlidium brachiatum
		Periconia cookei
		Chrysosporium lobatum
		Beauveria bassiana
		Alternaria alternata	Echinogorgia rebekka, Sarcophyton tortuosum (Liu et al. 2021), Litophyton arboreum (Hawas et al. 2015), Denderonephthya hemprichi (Shaaban et al. 2012)		Antifouling activity (Zhang et al. 2019), antimicrobial actvity (Hawas et al. 2015; Shaaban et al. 2012)	Humans (Sellart-Altisent et al. 2007)	Anticancer actvity (Hawas et al. 2015)
		Simplicillium sympodiophorum
		Exophiala xenobiotica
		Pleosporales sp.		Acropora hyacinthus (Amend et al. 2012), Antipathes dichotoma (Zhang et al. 2012)
		Basidiomycota
		Flammulina velutipes
		Tilletiopsis washingtonensis
		Symmetrospora coprosmae
		Sporobolomyces roseus
		Bullera alba

## Sheet: Bibliographic references
Bibliographic references
Abd El-Rahman, Tahany M.A., Nagwa A. Tharwat, Sayed M.S. Abo El-Souad, Ahmed A. El-Beih, and Ahmed I. El-Diwany. 2020. “Biological Activities and Variation of Symbiotic Fungi Isolated from Coral Reefs Collected from Red Sea in Egypt.” Mycology 11 (3): 243–55. https://doi.org/10.1080/21501203.2020.1741470.
Alker, Alisa P., Garriet W. Smith, and Kiho Kim. 2001. “Characterization of Aspergillus Sydowii (Thom et Church), a Fungal Pathogen of Caribbean Sea Fan Corals.” Hydrobiologia 460 (1/3): 105–11. https://doi.org/10.1023/A:1013145524136.
Álvarez-Barragán, Joyce, Lilianha Domínguez-Malfavón, Martín Vargas-Suárez, Ricardo González-Hernández, Guillermo Aguilar-Osorio, and Herminia Loza-Tavera. 2016. “Biodegradative Activities of Selected Environmental Fungi on a Polyester Polyurethane Varnish and Polyether Polyurethane Foams.” Applied and Environmental Microbiology 82 (17): 5225–35. https://doi.org/10.1128/AEM.01344-16.
Amend, Anthony S, Daniel J Barshis, and Thomas A Oliver. 2012. “Coral-Associated Marine Fungi Form Novel Lineages and Heterogeneous Assemblages.” The ISME Journal 6 (7): 1291–301. https://doi.org/10.1038/ismej.2011.193.
Bairagi, Himadri, Md. Motiar R. Khan, Lalitagauri Ray, and Arun K. Guha. 2011. “Adsorption Profile of Lead on Aspergillus Versicolor: A Mechanistic Probing.” Journal of Hazardous Materials 186 (1): 756–64. https://doi.org/10.1016/j.jhazmat.2010.11.064.
Chen, Chun, Boka Xiang, Qingyu Xiong, Zuanzuan Zhou, and Jiahui Feng. 2024. “Exploration on the Mildew Conditions of Cladosporium Asperulatum CY-H1, a Pathogenic Fungus on Tobacco Leaves.” SSRN Electronic Journal, ahead of print. https://doi.org/10.2139/ssrn.4753610.
Chen, Yanli, Wenjun Mao, Junfeng Wang, et al. 2013. “Preparation and Structural Elucidation of a Glucomannogalactan from Marine Fungus Penicillium Commune.” Carbohydrate Polymers 97 (2): 293–99. https://doi.org/10.1016/j.carbpol.2013.05.004.
Chen, Yin, Wenjun Mao, Yupin Yang, et al. 2012. “Structure and Antioxidant Activity of an Extracellular Polysaccharide from Coral-Associated Fungus, Aspergillus Versicolor LCJ-5-4.” Carbohydrate Polymers 87 (1): 218–26. https://doi.org/10.1016/j.carbpol.2011.07.042.
Couttolenc, Alan, Manuel E. Medina, Ángel Trigos, and César Espinoza. 2022. “Antioxidant Capacity of Fungi Associated with Corals and Sponges of the Reef System of Veracruz, Mexico.” Electronic Journal of Biotechnology 55 (January): 40–46. https://doi.org/10.1016/j.ejbt.2021.11.002.
Da Silva, M., M. R. Z. Passarini, R. C. Bonugli, and L. D. Sette. 2008. “CNIDARIAN‐DERIVED FILAMENTOUS FUNGI FROM BRAZIL: ISOLATION, CHARACTERISATION AND RBBR DECOLOURISATION SCREENING.” Environmental Technology 29 (12): 1331–39. https://doi.org/10.1080/09593330802379466.
Das, Sujoy K., Akhil R. Das, and Arun K. Guha. 2007. “A Study on the Adsorption Mechanism of Mercury on Aspergillus Versicolor Biomass.” Environmental Science & Technology 41 (24): 8281–87. https://doi.org/10.1021/es070814g.
Dong, Wenyu, Jiatao Chen, Xinyu Liao, et al. 2024. “Biodiversity, Distribution and Functional Differences of Fungi in Four Species of Corals from the South China Sea, Elucidated by High-Throughput Sequencing Technology.” Journal of Fungi 10 (7): 452. https://doi.org/10.3390/jof10070452.
Dong, Yu-Liang, Xiao-Ming Li, Xiao-Shan Shi, Yi-Ran Wang, Bin-Gui Wang, and Ling-Hong Meng. 2023. “Diketopiperazine Alkaloids and Bisabolene Sesquiterpenoids from Aspergillus Versicolor AS-212, an Endozoic Fungus Associated with Deep-Sea Coral of Magellan Seamounts.” Marine Drugs 21 (5): 5. https://doi.org/10.3390/md21050293.
El-Morsy, E.M., Ibrahim H. A. H, Amal Farhat, Mohsien M. T., and Abu El-Regal M. 2017. “Pathogenicity of Fungi Colonizing Some Hard Corals and Invertebrates from the Northern Egyptian Red Sea Coast.” Egyptian Journal of Aquatic Biology and Fisheries 21 (2): 47–61. https://doi.org/10.21608/ejabf.2017.3532.
EL-Shahid, Zeinab A., Faten K. Abd EL-Hady, Walid Fayad, Mohamed S. Abdel-Aziz, Eman M. Abd EL-Azeem, and Emad K. Ahmed. 2021. “Antimicrobial, Cytotoxic, and α-Glucosidase Inhibitory Potentials Using the One Strain Many Compounds Technique for Red Sea Soft Corals Associated Fungi’ Secondary Metabolites and Chemical Composition Correlations.” Journal of Biologically Active Products from Nature 11 …
Espinoza, César, Carlos D. Herrera-García, Victoria Espinosa-García, et al. 2021. “The Antiproliferative Potential of Fungi Associated with Coral and Algae Collected from a Veracruz Reef System, Gulf of Mexico.” Latin American Journal of Aquatic Research 49 (5): 843–49. https://doi.org/10.3856/vol49-issue5-fulltext-2704.
Fan, Zhen, Zhang-Hua Sun, Hong-Xin Liu, Yu-Chan Chen, Hao-Hua Li, and Wei-Min Zhang. 2016. “Perangustols A and B, a Pair of New Azaphilone Epimers from a Marine Sediment-Derived Fungus Cladosporium Perangustum FS62.” Journal of Asian Natural Products Research 18 (11): 1024–29. https://doi.org/10.1080/10286020.2016.1181623.
González-Pérez, Enrique, and Juan Francisco Jiménez-Bremont. 2024. “Cladosporium Psychrotolerans Strain T01 Enhances Plant Biomass and Also Exhibits Antifungal Activity against Pathogens.” Brazilian Journal of Microbiology 55 (3): 2855–67. https://doi.org/10.1007/s42770-024-01399-7.
Govindappa, M, M Lavanya, P Aishwarya, et al. 2020. “Synthesis and Characterization of Endophytic Fungi, Cladosporium Perangustum Mediated Silver Nanoparticles and Their Antioxidant, Anticancer and Nano-Toxicological Study.” BioNanoScience 10 (4): 928–41. https://doi.org/10.1007/s12668-020-00719-z.
Gugnani, Neelam Sood, Singh, and Rati Makkar. 2000. “Case Report. Subcutaneous Phaeohyphomycosis Due to Cladosporium Cladosporioides.” Mycoses 43 (1–2): 85–87. https://doi.org/10.1046/j.1439-0507.2000.00545.x.
Hawas, Usama W., S. El-Desouky, L. Abou El-Kassem, and W. Elkhateeb. 2015. “Alternariol Derivatives from Alternaria Alternata, an Endophytic Fungus Residing in Red Sea Soft Coral, Inhibit HCV NS3/4A Protease.” Applied Biochemistry and Microbiology 51 (5): 579–84. https://doi.org/10.1134/S0003683815050099.
He, Yu-Pei, Ze-Kun Zhang, Ze-Jun Li, et al. 2024. “Two New Types of Structures from Soft Coral-Associated Epiphytic Fungus Aspergillus Versicolor CGF9-1-2.” Fitoterapia 177 (September): 106136. https://doi.org/10.1016/j.fitote.2024.106136.
Hoai Trinh, Phan Thi, Kim Chanh Nguyen Thi, Duy Ngoc Ngo Thi, Tien Phi Quyet, Ly Bui Minh, and Thanh Van Tran Thi. 2018. “SECONDARY METABOLITES FROM A MARINE-DERIVED FUNGUS Penicillium Chrysogenum 045-357-2.” Vietnam Journal of Science and Technology 55 (1A): 65. https://doi.org/10.15625/2525-2518/55/1A/12383.
Hou, Xue-Mei, Ya-Hui Zhang, Yang Hai, et al. 2017. “Aspersymmetide A, a New Centrosymmetric Cyclohexapeptide from the Marine-Derived Fungus Aspergillus Versicolor.” Marine Drugs 15 (11): 11. https://doi.org/10.3390/md15110363.
Hu, J. 2023. “First Report of Cladosporium Ramotenellum Causing Sooty Spot on Postharvest Clementines in the United States.” Plant Disease 107 (10): 3281. https://doi.org/10.1094/PDIS-02-23-0210-PDN.
Hulikere, Manjunath M., Chandrashekhar G. Joshi, D. Ananda, Jagadeesh Poyya, and T. Nivya. 2016. “Antiangiogenic, Wound Healing and Antioxidant Activity of Cladosporium Cladosporioides (Endophytic Fungus) Isolated from Seaweed ( Sargassum Wightii).” Mycology 7 (4): 203–11. https://doi.org/10.1080/21501203.2016.1263688.
Jang, Yeongseon, Young Min Lee, Gyu-Hyeok Kim, and Jae-Jin Kim. 2013. “Two Species of Cladosporium Associated with Wood Discoloration in Korea.” Mycotaxon 124 (1): 21–29. https://doi.org/10.5248/124.21.
Kaur, Harsimran, Parakriti Gupta, Haseen Ahmad, et al. 2023. “Cladosporium Halotolerans: Exploring an Unheeded Human Pathogen.” Mycopathologia 188 (6): 1027–40. https://doi.org/10.1007/s11046-023-00801-6.
Kendrick, B, M.J. Risk, J Michaelides, and K Bergman. 1982. “Amphibious Microborers: Bioeroding Isolated from Live Corals Fungi.” Mar. Sci. Bull. 32: 862–67.
Kim, Kiho, and Krystal Rypien. 2015. “Aspergillosis of Caribbean Sea Fan Corals, Gorgonia Spp.” In Diseases of Coral, 1st ed., edited by Cheryl M. Woodley, Craig A. Downs, Andrew W. Bruckner, James W. Porter, and Sylvia B. Galloway. Wiley. https://doi.org/10.1002/9781118828502.ch16.
Latgé, Jean-Paul. 1999. “Aspergillus Fumigatus and Aspergillosis.” Clinical Microbiology Reviews 12 (2): 310–50. https://doi.org/10.1128/CMR.12.2.310.
Latgé, Jean-Paul, and Georgios Chamilos. 2019. “Aspergillus Fumigatus and Aspergillosis in 2019.” Clinical Microbiology Reviews 33 (1): e00140-18. https://doi.org/10.1128/CMR.00140-18.
Li, Jun, Min Zhong, Xiaoling Lei, Shenglan Xiao, and Zhiyong Li. 2014. “Diversity and Antibacterial Activities of Culturable Fungi Associated with Coral Porites Pukoensis.” World Journal of Microbiology and Biotechnology 30 (10): 2551–58. https://doi.org/10.1007/s11274-014-1701-5.
Liu, Y., Y. Li, Q. Lin, and Y. Zhang. 2017. “Assessment of the Pathogenicity of Marine Cladosporium Spp. towards Mangroves.” Forest Pathology 47 (2): e12322. https://doi.org/10.1111/efp.12322.
Liu, Yuanwei, Kishneth Palaniveloo, Siti Aisyah Alias, and Jaya Seelan Sathiya Seelan. 2021. “Species Diversity and Secondary Metabolites of Sarcophyton-Associated Marine Fungi.” Molecules 26 (11): 3227. https://doi.org/10.3390/molecules26113227.
Ma, Xiaoping, Yu Gu, Xiaomin Liu, et al. 2013. “Phaeohyphomycotic Dermatitis in a Giant Panda (Ailuropoda Melanoleuca) Caused by Cladosporium Cladosporioides.” Medical Mycology Case Reports 2: 119–21. https://doi.org/10.1016/j.mmcr.2013.05.003.
Marchese, Pietro, Laura Garzoli, Ryan Young, et al. 2021. “Fungi Populate Deep‐sea Coral Gardens as Well as Marine Sediments in the Irish Atlantic Ocean.” Environmental Microbiology 23 (8): 4168–84. https://doi.org/10.1111/1462-2920.15560.
Paulino, Gustavo V. B., Ciro R. Félix, and Melissa F. Landell. 2020. “Diversity of Filamentous Fungi Associated with Coral and Sponges in Coastal Reefs of Northeast Brazil.” Journal of Basic Microbiology 60 (2): 103–11. https://doi.org/10.1002/jobm.201900394.
Pouralibaba, H.R. 2021. “Pathogenicity of Cladosporium halotolerans on some legumes.” Iranian Journal of Plant Pathology 57 (2). https://doi.org/10.22034/ijpp.2021.541950.370.
Putri, Didha Andini, Ocky Karna Radjasa, and Delianis Pringgenies. 2015. “Effectiveness of Marine Fungal Symbiont Isolated from Soft Coral Sinularia Sp. from Panjang Island as Antifungal.” Procedia Environmental Sciences 23: 351–57. https://doi.org/10.1016/j.proenv.2015.01.051.
Rongen, R. M. 2018. “New Coral Associated Fungi Found at Curacao.” Master Thesis. https://studenttheses.uu.nl/handle/20.500.12932/36599.
Sandoval-Denis, Marcelo, Deanna A. Sutton, Adela Martin-Vicente, et al. 2015. “Cladosporium Species Recovered from Clinical Samples in the United States.” Journal of Clinical Microbiology 53 (9): 2990–3000. https://doi.org/10.1128/JCM.01482-15.
Sandrawati, Neny, Shuci Permata Hati, Fujia Yunita, et al. 2020. “Antimicrobial and Cytotoxic Activities of Marine Sponge-Derived Fungal Extracts Isolated from Dactylospongia Sp.” Journal of Applied Pharmaceutical Science 10 (4): 28–33. https://doi.org/10.7324/JAPS.2020.104005.
Sellart-Altisent, Maite, Josep M. Torres-Rodríguez, Silvia Gómez De Ana, and Eidi Alvarado-Ramírez. 2007. “Microbiota fúngica nasal en sujetos alérgicos y sanos.” Revista Iberoamericana de Micología 24 (2): 125–30. https://doi.org/10.1016/S1130-1406(07)70027-X.
Setyati, Wilis Ari, Sri Sedjati, Alun Samudra, and Dafit Ariyanto. 2023. “Investigation of Seagrass-Associated Fungi as Antifouling Candidates with Anti-Bacterial Properties.” Jordan Journal of Biological Sciences 16 (June): 323–27. https://doi.org/10.54319/jjbs/160216.
Shaaban, Mohamed, Khaled A Shaaban, and Mohamed S Abdel-Aziz. 2012. “Seven Naphtho-γ-Pyrones from the Marine-Derived Fungus Alternaria Alternata: Structure Elucidation and Biological Properties.” Organic and Medicinal Chemistry Letters 2 (1): 6. https://doi.org/10.1186/2191-2858-2-6.
Soler-Hurtado, M. Mar, José Vladimir Sandoval-Sierra, Annie Machordom, and Javier Diéguez-Uribeondo. 2016. “Aspergillus Sydowii and Other Potential Fungal Pathogens in Gorgonian Octocorals of the Ecuadorian Pacific.” PLOS ONE 11 (11): e0165992. https://doi.org/10.1371/journal.pone.0165992.
Taher Mohie El-Dien, Radwa, Basma Khalaf Mahmoud, Miada F. Abdelwahab, et al. 2023. “Paralemnalia Thyrsoides-Associated Fungi: Phylogenetic Diversity, Cytotoxic Potential, Metabolomic Profiling and Docking Analysis.” BMC Microbiology 23 (1): 308. https://doi.org/10.1186/s12866-023-03045-y.
Taştan, Burcu Ertit, Sevgi Ertuğrul, and Gönül Dönmez. 2010. “Effective Bioremoval of Reactive Dye and Heavy Metals by Aspergillus Versicolor.” Bioresource Technology 101 (3): 870–76. https://doi.org/10.1016/j.biortech.2009.08.099.
Temperini, Carolina Virginia, Alejandro Guillermo Pardo, and Graciela Noemí Pose. 2018. “Diversity of Airborne Cladosporium Species Isolated from Agricultural Environments of Northern Argentinean Patagonia: Molecular Characterization and Plant Pathogenicity.” Aerobiologia 34 (2): 227–39. https://doi.org/10.1007/s10453-018-9509-7.
Toledo-Hernández, C., A. Zuluaga-Montero, A. Bones-González, J. A. Rodríguez, A. M. Sabat, and P. Bayman. 2008. “Fungi in Healthy and Diseased Sea Fans (Gorgonia Ventalina): Is Aspergillus Sydowii Always the Pathogen?” Coral Reefs 27 (3): 707–14. https://doi.org/10.1007/s00338-008-0387-2.
Wang, Chao-Nan, Hu-Mu Lu, Cheng-Hai Gao, et al. 2021. “Cytotoxic Benzopyranone and Xanthone Derivatives from a Coral Symbiotic Fungus Cladosporium Halotolerans GXIMD 02502.” Natural Product Research 35 (24): 5596–603. https://doi.org/10.1080/14786419.2020.1799363.
Wang, Junfeng, Peipei Liu, Yi Wang, et al. 2012. “Antimicrobial Aromatic Polyketides from Gorgonian‐Associated Fungus, Penicillium Commune 518.” Chinese Journal of Chemistry 30 (6): 1236–42. https://doi.org/10.1002/cjoc.201100640.
Wang, Ya-Nan, Chang-Lun Shao, Cai-Juan Zheng, Yi-Yan Chen, and Chang-Yun Wang. 2011. “Diversity and Antibacterial Activities of Fungi Derived from the Gorgonian Echinogorgia Rebekka from the South China Sea.” Marine Drugs 9 (8): 1379–90. https://doi.org/10.3390/md9081379.
Wegley, Linda, Robert Edwards, Beltran Rodriguez‐Brito, Hong Liu, and Forest Rohwer. 2007. “Metagenomic Analysis of the Microbial Community Associated with the Coral Porites Astreoides.” Environmental Microbiology 9 (11): 2707–19. https://doi.org/10.1111/j.1462-2920.2007.01383.x.
Wu, Fan-ying, Si-yuan Liu, and Jie Feng. 2024. “Antiproliferative Activity Compounds Isolated from the Marine Fungus Penicillium Terrigenum.” Pharmaceutical Chemistry Journal 58 (5): 759–64. https://doi.org/10.1007/s11094-024-03204-z.
Xu, Wei, Shuangshuang Guo, Linfeng Gong, Siti Aisyah Alias, Ka-Lai Pang, and Zhu-Hua Luo. 2018. “Phylogenetic Survey and Antimicrobial Activity of Cultivable Fungi Associated with Five Scleractinian Coral Species in the South China Sea.” Botanica Marina 61 (1): 75–84. https://doi.org/10.1515/bot-2017-0005.
Ying, Zhen, Xiao‐Ming Li, Sui‐Qun Yang, Bin‐Gui Wang, Hong‐Lei Li, and Ling‐Hong Meng. 2023. “New Polyketide and Sesquiterpenoid Derivatives from the Magellan Seamount‐Derived Fungus Penicillium Rubens AS‐130.” Chemistry & Biodiversity 20 (4): e202300229. https://doi.org/10.1002/cbdv.202300229.
Zhang, Fan-Zhong, Xiao-Ming Li, Xin Li, Sui-Qun Yang, Ling-Hong Meng, and Bin-Gui Wang. 2019. “Polyketides from the Mangrove-Derived Endophytic Fungus Cladosporium Cladosporioides.” Marine Drugs 17 (5): 296. https://doi.org/10.3390/md17050296.
Zhang, Kai, Jiege Hu, Shuai Yang, et al. 2022. “Biodegradation of Polyester Polyurethane by the Marine Fungus Cladosporium Halotolerans 6UPA1.” Journal of Hazardous Materials 437 (September): 129406. https://doi.org/10.1016/j.jhazmat.2022.129406.
Zhang, Xiao-Yong, Jie Bao, Guang-Hua Wang, Fei He, Xin-Ya Xu, and Shu-Hua Qi. 2012. “Diversity and Antimicrobial Activity of Culturable Fungi Isolated from Six Species of the South China Sea Gorgonians.” Microbial Ecology 64 (3): 617–27. https://doi.org/10.1007/s00248-012-0050-x.
Zhang, Xiao-Yong, Hui-Li Hao, Stanley Chun Kwan Lau, et al. 2019. “Biodiversity and Antifouling Activity of Fungi Associated with Two Soft Corals from the South China Sea.” Archives of Microbiology 201 (6): 757–67. https://doi.org/10.1007/s00203-019-01639-7.
Zhang, Xiaoyong, Yiyang Li, Zonghe Yu, Xiao Liang, and Shuhua Qi. 2021. “Phylogenetic Diversity and Bioactivity of Culturable Deep-Sea-Derived Fungi from Okinawa Trough.” Journal of Oceanology and Limnology 39 (3): 892–902. https://doi.org/10.1007/s00343-020-0003-z.
Zhang, Xiaoyong, Yulin Sun, Jie Bao, Fei He, Xinya Xu, and Shuhua Qi. 2012. “Phylogenetic Survey and Antimicrobial Activity of Culturable Microorganisms Associated with the South China Sea Black Coral Antipathes Dichotoma.” FEMS Microbiology Letters 336 (2): 122–30. https://doi.org/10.1111/j.1574-6968.2012.02662.x.
Zhang, Yanting, Zhichao Li, Bingyao Huang, et al. 2022. “Anti-Osteoclastogenic and Antibacterial Effects of Chlorinated Polyketides from the Beibu Gulf Coral-Derived Fungus Aspergillus Unguis GXIMD 02505.” Marine Drugs 20 (3): 3. https://doi.org/10.3390/md20030178.
Zhuang, Yibin, Xiancun Teng, Yi Wang, Peipei Liu, Guoqiang Li, and Weiming Zhu. 2011. “New Quinazolinone Alkaloids within Rare Amino Acid Residue from Coral-Associated Fungus, Aspergillus Versicolor LCJ-5-4.” Organic Letters 13 (5): 1130–33. https://doi.org/10.1021/ol103164n.
